# Supplementary material for: The role of professional socialisation in confidence in vaccines and vaccination decision-makers: Insights from a large multi-wave survey in France
Source: PLoS One. 2025 Aug 12;20(8):e0328548. doi: 10.1371/journal.pone.0328548 (PMC12342297; doi:10.1371/journal.pone.0328548)
Supplement: S1 File — (XLSX) [file pone.0328548.s001.xlsx]

## Sheet: Table A1
Supplementary table A1 : Composition of samples, wave 2, % column							Supplementary table A1 : Composition of samples, wave 2, % column
		Q_K2: Are you very, rather, rather not or not at all in favour of vaccinations in general? Wave 2, N=91211		Q_V10: Do you intend to be vaccinated against Covid-19? Wave 2, N= 90611					Q_K24_1: To limit the spread of the coronavirus, do you have confidence in the action of the government? Wave 2, N=90012		Q_K24_2: To limit the spread of the coronavirus, do you have confidence in the ability of scientists? Wave 2, N=90073
Variables	names	Total N	Total %	Total N	Total %		Variables	names	Total N	Total %	Total N	Total %
Gender	Women	48759	0.534574	48420	0.534372		Gender	Women	48109	0.534473	48130	0.534344
	Men	42452	0.465426	42191	0.465628			Men	41903	0.465527	41943	0.465656
	Total	91211	1	90611	1			Total	90012	1	90073	1
Age	18-24	9221	0.101095	9131	0.100771		Age	18-24	9110	0.101209	9109	0.101129
	25-34	11326	0.124174	11251	0.124168			25-34	11231	0.124772	11223	0.124599
	35-49	24978	0.273849	24833	0.274062			35-49	24766	0.275141	24762	0.27491
	50-64	25556	0.280186	25409	0.280418			50-64	25246	0.280474	25279	0.28065
	65-74	14377	0.157624	14278	0.157575			65-74	14095	0.15659	14127	0.156839
	75 and more	5753	0.0630735	5709	0.0630056			75 and more	5564	0.061814	5573	0.061872
	Total	91211	1	90611	1			Total	90012	1	90073	1
Level of education	Less than a High school diploma	29301	0.321244	29030	0.320381		Level of education	Less than a High school diploma	28682	0.318646	28725	0.318908
	High school diploma	19856	0.217693	19708	0.217501			High school diploma	19609	0.217849	19624	0.217868
	Bachelor degree	26827	0.29412	26702	0.294688			Bachelor degree	26593	0.295438	26611	0.295438
	Master degree and doctoral students in healthcare	13997	0.153457	13947	0.153922			Master degree and doctoral students in healthcare	13909	0.154524	13896	0.154275
	Doctoral students outside healthcare	1230	0.0134852	1224	0.0135083			Doctoral students outside healthcare	1219	0.0135426	1217	0.0135113
	Total	91211	1	90611	1			Total	90012	1	90073	1
Income	min-d1	3857	0.0422866	3836	0.0423348		Income	min-d1	3820	0.0424388	3817	0.0423767
	d1-d2	3507	0.0384493	3471	0.0383066			d1-d2	3449	0.0383171	3449	0.0382912
	d2-d3	4411	0.0483604	4381	0.0483495			d2-d3	4349	0.0483158	4346	0.0482498
	d3-d4	5489	0.0601791	5450	0.0601472			d3-d4	5403	0.0600253	5426	0.06024
	d4-me	6920	0.075868	6866	0.0757745			d4-me	6807	0.0756233	6809	0.0755942
	me-d6	8368	0.0917433	8288	0.0914679			me-d6	8221	0.0913323	8218	0.0912371
	d6-d7	10837	0.118812	10753	0.118672			d6-d7	10662	0.118451	10672	0.118482
	d7-d8	13348	0.146342	13269	0.146439			d7-d8	13186	0.146492	13198	0.146526
	d8-d9	16038	0.175834	15947	0.175994			d8-d9	15852	0.17611	15864	0.176124
	d9-max	18436	0.202125	18350	0.202514			d9-max	18263	0.202895	18274	0.20288
	Total	91211	1	90611	1			Total	90012	1	90073	1
PCS groups (agregated)	Farmers	1205	0.0132111	1202	0.0132655		PCS groups (agregated)	Farmers	1197	0.0132982	1197	0.0132892
	Self-employed and entrepreneurs	2621	0.0287356	2595	0.0286389			Self-employed and entrepreneurs	2585	0.0287184	2583	0.0286767
	Managers and higher intellectual occupations	15848	0.173751	15794	0.174306			Managers and higher intellectual occupations	15756	0.175043	15756	0.174925
	Intermediate Professions	12767	0.139972	12714	0.140314			Intermediate Professions	12667	0.140726	12672	0.140686
	Employees	16071	0.176196	15943	0.17595			Employees	15891	0.176543	15893	0.176446
	Manual workers	6662	0.0730394	6594	0.0727726			Manual workers	6570	0.0729903	6571	0.0729519
	Students	5944	0.0651676	5892	0.0650252			Students	5878	0.0653024	5877	0.0652471
	Unemployed	5054	0.05541	5001	0.055192			Unemployed	4973	0.0552482	4971	0.0551886
	Retired	25039	0.274517	24876	0.274536			Retired	24495	0.27213	24553	0.27259
	Total	91211	1	90611	1			Total	90012	1	90073	1

## Sheet: Table A2
Supplementary table A2 : Composition of samples, wave 3, % column							Supplementary table A2 : Composition of samples, wave 3, % column
		Q_K2: Are you very, rather, rather not or not at all in favour of vaccinations in general? Wave 3, N=72394		Vaccination, Wave 3, N= 72383					Q_K24_1: To limit the spread of the coronavirus, do you have confidence in the action of the government? Wave 3, N=72325		Q_K24_2: To limit the spread of the coronavirus, do you have confidence in the ability of scientists? Wave 3, N=72324
Variables	names	Total N	Total %	Total N	Total %		Variables	names	Total N	Total %	Total N	Total %
Gender	Women	39345	0.543484	39338	0.54347		Gender	Women	39313	0.54356	39313	0.543568
	Men	33049	0.456516	33045	0.45653			Men	33012	0.45644	33011	0.456432
	Total	72394	1	72383	1			Total	72325	1	72324	1
Age	18-24	6385	0.0881979	6384	0.0881975		Age	18-24	6379	0.0881991	6379	0.0882003
	25-34	8271	0.11425	8270	0.114253			25-34	8266	0.11429	8265	0.114277
	35-49	19778	0.273199	19773	0.273172			35-49	19752	0.273101	19752	0.273104
	50-64	21351	0.294928	21347	0.294917			50-64	21336	0.295002	21336	0.295006
	65-74	12150	0.167832	12150	0.167857			65-74	12140	0.167853	12140	0.167856
	75 and more	4459	0.0615935	4459	0.0616029			75 and more	4452	0.0615555	4452	0.0615563
	Total	72394	1	72383	1			Total	72325	1	72324	1
Level of education	Less than a High school diploma	21821	0.30142	21817	0.301411		Level of education	Less than a High school diploma	21789	0.301265	21789	0.301269
	High school diploma	15335	0.211827	15331	0.211804			High school diploma	15317	0.21178	15317	0.211783
	Bachelor degree	22275	0.307691	22273	0.30771			Bachelor degree	22262	0.307805	22262	0.307809
	Master degree and doctoral students in healthcare	11873	0.164005	11872	0.164016			Master degree and doctoral students in healthcare	11867	0.164079	11866	0.164067
	Doctoral students outside healthcare	1090	0.0150565	1090	0.0150588			Doctoral students outside healthcare	1090	0.0150709	1090	0.0150711
	Total	72394	1	72383	1			Total	72325	1	72324	1
Income	min-d1	2872	0.0396718	2871	0.039664		Income	min-d1	2864	0.039599	2864	0.0395996
	d1-d2	2572	0.0355278	2572	0.0355332			d1-d2	2570	0.035534	2570	0.0355345
	d2-d3	3296	0.0455286	3296	0.0455356			d2-d3	3296	0.0455721	3296	0.0455727
	d3-d4	4158	0.0574357	4156	0.0574168			d3-d4	4153	0.0574214	4153	0.0574222
	d4-me	5249	0.072506	5247	0.0724894			d4-me	5243	0.0724922	5243	0.0724932
	me-d6	6452	0.0891234	6450	0.0891093			me-d6	6444	0.0890978	6444	0.0890991
	d6-d7	8493	0.117316	8493	0.117334			d6-d7	8486	0.117331	8486	0.117333
	d7-d8	10618	0.14667	10615	0.14665			d7-d8	10604	0.146616	10603	0.146604
	d8-d9	13195	0.182266	13195	0.182294			d8-d9	13188	0.182344	13188	0.182346
	d9-max	15489	0.213954	15488	0.213973			d9-max	15477	0.213992	15477	0.213995
	Total	72394	1	72383	1			Total	72325	1	72324	1
PCS groups (agregated)	Farmers	956	0.0132055	956	0.0132075		PCS groups (agregated)	Farmers	953	0.0131766	953	0.0131768
	Self-employed and entrepreneurs	1915	0.0264525	1915	0.0264565			Self-employed and entrepreneurs	1913	0.0264501	1913	0.0264504
	Managers and higher intellectual occupations	13353	0.184449	13349	0.184422			Managers and higher intellectual occupations	13343	0.184487	13342	0.184475
	Intermediate Professions	10327	0.14265	10326	0.142658			Intermediate Professions	10316	0.142634	10316	0.142636
	Employees	12487	0.172487	12486	0.172499			Employees	12481	0.172568	12481	0.172571
	Manual workers	4670	0.0645081	4669	0.0645041			Manual workers	4664	0.0644867	4664	0.0644876
	Students	4320	0.0596735	4320	0.0596825			Students	4315	0.0596613	4315	0.0596621
	Unemployed	3568	0.0492859	3564	0.0492381			Unemployed	3561	0.0492361	3561	0.0492368
	Retired	20798	0.287289	20798	0.287333			Retired	20779	0.2873	20779	0.287304
	Total	72394	1	72383	1			Total	72325	1	72324	1
