# Supplementary material for: The role of professional socialisation in confidence in vaccines and vaccination decision-makers: Insights from a large multi-wave survey in France
Source: PLoS One. 2025 Aug 12;20(8):e0328548. doi: 10.1371/journal.pone.0328548 (PMC12342297; doi:10.1371/journal.pone.0328548)
Supplement: S2 File — (XLSX) [file pone.0328548.s002.xlsx]

## Sheet: Table B1
Supplementary table B1 : Cross-tabulations wave 2										Supplementary table B1 : Cross-tabulations wave 2										Supplementary table B1 : Cross-tabulations wave 2										Supplementary table B1 : Cross-tabulations wave 2
		Q_K2: Are you very, rather, rather not or not at all in favour of vaccinations in general? Wave 2, N=91211										Q_V10: Do you intend to be vaccinated against Covid-19? Wave 2, N= 90611										Q_K24_1: To limit the spread of the coronavirus, do you have confidence in the action of the government? Wave 2, N=90012										Q_K24_2: To limit the spread of the coronavirus, do you have confidence in the ability of scientists? Wave 2, N=90073
Variables	names	Very in favour	Rather in favour	Rather not in favour	Not at all in favour	Don't know	Total %	Total		Variables	names	Yes, certainly	Yes, maybe	Probably not	Certainly not	Don't know	Total %	Total		Variables	names	Yes, certainly	Yes, rather	No, rather not	No, not at all	Don't know	Total %	Total		Variables	names	Yes, certainly	Yes, rather	No, rather not	No, not at all	Don't know	Total %	Total
Gender	Women	0.21	0.49	0.19	0.1	0	1	48759		Gender	Women	0.275	0.27	0.13	0.16	0.17	1	48420		Gender	Women	0.09	0.4	0.255	0.15	0.11	1	48109		Gender	Women	0.2	0.56	0.11	0.03	0.095	1	48130
	Men	0.28	0.47	0.155	0.085	0.005	1	42452			Men	0.42	0.28	0.09	0.1	0.11	1	42191			Men	0.11	0.41	0.23	0.16	0.08	1	41903			Men	0.26	0.54	0.1	0.04	0.07	1	41943
	Total	0.25	0.48	0.17	0.09	0.005	1	91211			Total	0.34	0.27	0.11	0.13	0.14	1	90611			Total	0.1	0.4	0.245	0.155	0.1	1	90012			Total	0.23	0.55	0.1	0.04	0.08	1	90073
Age	18-24	0.26	0.49	0.165	0.09	0.01	1	9221		Age	18-24	0.33	0.26	0.12	0.17	0.13	1	9131		Age	18-24	0.07	0.35	0.29	0.195	0.1	1	9110		Age	18-24	0.26	0.52	0.11	0.04	0.08	1	9109
	25-34	0.21	0.47	0.2	0.12	0.01	1	11326			25-34	0.23	0.26	0.16	0.22	0.13	1	11251			25-34	0.06	0.33	0.3	0.215	0.09	1	11231			25-34	0.19	0.54	0.14	0.05	0.08	1	11223
	35-49	0.2	0.505	0.18	0.1	0	1	24978			35-49	0.28	0.27	0.14	0.16	0.15	1	24833			35-49	0.08	0.39	0.27	0.175	0.09	1	24766			35-49	0.19	0.57	0.12	0.04	0.08	1	24762
	50-64	0.22	0.5	0.18	0.095	0.005	1	25556			50-64	0.35	0.29	0.1	0.11	0.16	1	25409			50-64	0.1	0.43	0.23	0.14	0.1	1	25246			50-64	0.22	0.57	0.09	0.03	0.085	1	25279
	65-74	0.33	0.45	0.15	0.075	0	1	14377			65-74	0.48	0.27	0.06	0.06	0.13	1	14278			65-74	0.15	0.45	0.2	0.11	0.1	1	14095			65-74	0.28	0.54	0.08	0.03	0.08	1	14127
	75 and more	0.4	0.41	0.11	0.07	0.01	1	5753			75 and more	0.52	0.26	0.045	0.05	0.12	1	5709			75 and more	0.18	0.46	0.16	0.08	0.13	1	5564			75 and more	0.31	0.5	0.07	0.02	0.1	1	5573
	Total	0.25	0.48	0.17	0.09	0.005	1	91211			Total	0.34	0.27	0.11	0.13	0.14	1	90611			Total	0.1	0.4	0.245	0.155	0.1	1	90012			Total	0.23	0.55	0.1	0.04	0.08	1	90073
Level of education	Less than a High school diploma	0.19	0.475	0.19	0.14	0.01	1	29301		Level of education	Less than a High school diploma	0.31	0.27	0.09	0.14	0.185	1	29030		Level of education	Less than a High school diploma	0.12	0.36	0.21	0.17	0.135	1	28682		Level of education	Less than a High school diploma	0.23	0.495	0.1	0.05	0.13	1	28725
	High school diploma	0.21	0.49	0.19	0.1	0.005	1	19856			High school diploma	0.31	0.26	0.12	0.16	0.15	1	19708			High school diploma	0.09	0.38	0.26	0.175	0.1	1	19609			High school diploma	0.22	0.55	0.11	0.04	0.08	1	19624
	Bachelor degree	0.25	0.5	0.18	0.07	0	1	26827			Bachelor degree	0.34	0.28	0.13	0.13	0.13	1	26702			Bachelor degree	0.08	0.43	0.27	0.14	0.08	1	26593			Bachelor degree	0.205	0.595	0.11	0.03	0.06	1	26611
	Master degree and doctoral students in healthcare	0.38	0.46	0.12	0.04	0	1	13997			Master degree and doctoral students in healthcare	0.46	0.27	0.11	0.08	0.085	1	13947			Master degree and doctoral students in healthcare	0.1	0.48	0.24	0.12	0.06	1	13909			Master degree and doctoral students in healthcare	0.26	0.6	0.09	0.02	0.04	1	13896
	Doctoral students outside healthcare	0.53	0.37	0.07	0.02	0	1	1230			Doctoral students outside healthcare	0.6	0.25	0.06	0.04	0.05	1	1224			Doctoral students outside healthcare	0.11	0.49	0.24	0.12	0.04	1	1219			Doctoral students outside healthcare	0.38	0.51	0.07	0.01	0.02	1	1217
	Total	0.25	0.48	0.17	0.09	0.005	1	91211			Total	0.34	0.27	0.11	0.13	0.14	1	90611			Total	0.1	0.4	0.245	0.155	0.1	1	90012			Total	0.23	0.55	0.1	0.04	0.08	1	90073
Income	min-d1	0.23	0.435	0.18	0.14	0.01	1	3857		Income	min-d1	0.32	0.25	0.1	0.17	0.15	1	3836		Income	min-d1	0.12	0.33	0.23	0.2	0.12	1	3820		Income	min-d1	0.26	0.47	0.11	0.05	0.11	1	3817
	d1-d2	0.2	0.44	0.21	0.135	0.01	1	3507			d1-d2	0.3	0.25	0.1	0.18	0.17	1	3471			d1-d2	0.1	0.31	0.24	0.21	0.13	1	3449			d1-d2	0.23	0.47	0.12	0.06	0.125	1	3449
	d2-d3	0.19	0.47	0.2	0.14	0.01	1	4411			d2-d3	0.28	0.26	0.13	0.17	0.16	1	4381			d2-d3	0.105	0.33	0.25	0.19	0.13	1	4349			d2-d3	0.22	0.51	0.11	0.05	0.12	1	4346
	d3-d4	0.21	0.475	0.19	0.12	0.01	1	5489			d3-d4	0.29	0.27	0.11	0.16	0.17	1	5450			d3-d4	0.09	0.35	0.25	0.18	0.12	1	5403			d3-d4	0.21	0.52	0.12	0.045	0.1	1	5426
	d4-me	0.22	0.48	0.18	0.11	0.01	1	6920			d4-me	0.32	0.27	0.11	0.14	0.17	1	6866			d4-me	0.11	0.36	0.25	0.17	0.12	1	6807			d4-me	0.225	0.52	0.11	0.04	0.1	1	6809
	me-d6	0.21	0.48	0.19	0.11	0.01	1	8368			me-d6	0.3	0.28	0.11	0.15	0.16	1	8288			me-d6	0.1	0.37	0.25	0.17	0.11	1	8221			me-d6	0.22	0.53	0.11	0.04	0.1	1	8218
	d6-d7	0.215	0.49	0.185	0.105	0	1	10837			d6-d7	0.31	0.28	0.11	0.14	0.15	1	10753			d6-d7	0.09	0.38	0.25	0.17	0.1	1	10662			d6-d7	0.21	0.55	0.11	0.04	0.09	1	10672
	d7-d8	0.22	0.5	0.19	0.09	0	1	13348			d7-d8	0.32	0.27	0.12	0.14	0.15	1	13269			d7-d8	0.09	0.4	0.26	0.15	0.1	1	13186			d7-d8	0.21	0.57	0.11	0.035	0.08	1	13198
	d8-d9	0.26	0.49	0.17	0.08	0	1	16038			d8-d9	0.355	0.28	0.12	0.115	0.13	1	15947			d8-d9	0.09	0.44	0.25	0.14	0.085	1	15852			d8-d9	0.22	0.585	0.1	0.03	0.06	1	15864
	d9-max	0.33	0.47	0.135	0.06	0	1	18436			d9-max	0.44	0.27	0.1	0.09	0.1	1	18350			d9-max	0.11	0.49	0.23	0.11	0.07	1	18263			d9-max	0.25	0.585	0.09	0.02	0.05	1	18274
	Total	0.25	0.48	0.17	0.09	0.005	1	91211			Total	0.34	0.27	0.11	0.13	0.14	1	90611			Total	0.1	0.4	0.245	0.155	0.1	1	90012			Total	0.23	0.55	0.1	0.04	0.08	1	90073
PCS category	10. Farmers	0.17	0.49	0.21	0.12	0	1	706		PCS category	10. Farmers	0.285	0.27	0.12	0.15	0.165	1	705		PCS category	10. Farmers	0.09	0.41	0.22	0.16	0.12	1	701		PCS category	10. Farmers	0.195	0.545	0.12	0.04	0.1	1	701
	21. Craft workers	0.12	0.48	0.23	0.16	0.01	1	1252			21. Craft workers	0.24	0.24	0.14	0.21	0.165	1	1242			21. Craft workers	0.08	0.34	0.23	0.22	0.13	1	1236			21. Craft workers	0.19	0.52	0.12	0.06	0.11	1	1237
	22. Shopkeepers	0.18	0.46	0.22	0.14	0.01	1	1369			22. Shopkeepers	0.26	0.265	0.14	0.2	0.15	1	1353			22. Shopkeepers	0.08	0.35	0.25	0.2	0.12	1	1349			22. Shopkeepers	0.2	0.53	0.12	0.05	0.09	1	1346
	23. Buisness owners	0.27	0.505	0.17	0.05	0.01	1	499			23. Buisness owners	0.47	0.24	0.12	0.08	0.09	1	497			23. Buisness owners	0.11	0.5	0.21	0.13	0.06	1	496			23. Buisness owners	0.25	0.53	0.125	0.03	0.06	1	496
	31. Liberal professions	0.345	0.42	0.15	0.07	0.01	1	2383			31. Liberal professions	0.4	0.26	0.11	0.13	0.1	1	2367			31. Liberal professions	0.1	0.41	0.27	0.15	0.08	1	2359			31. Liberal professions	0.23	0.58	0.11	0.03	0.05	1	2358
	32. Public service executives and intellectual and artistic professions	0.35	0.47	0.13	0.04	0	1	4040			32. Public service executives and intellectual and artistic professions	0.43	0.28	0.11	0.08	0.1	1	4029			32. Public service executives and intellectual and artistic professions	0.07	0.46	0.27	0.13	0.07	1	4021			32. Public service executives and intellectual and artistic professions	0.24	0.62	0.09	0.02	0.04	1	4023
	36. Business executives	0.3	0.51	0.14	0.05	0	1	9425			36. Business executives	0.41	0.29	0.12	0.09	0.09	1	9398			36. Business executives	0.1	0.51	0.23	0.11	0.05	1	9376			36. Business executives	0.24	0.61	0.09	0.02	0.04	1	9375
	41. Intermediate professions in education, health and the public service or similar	0.24	0.5	0.18	0.08	0	1	6232			41. Intermediate professions in education, health and the public service or similar	0.28	0.27	0.14	0.16	0.15	1	6213			41. Intermediate professions in education, health and the public service or similar	0.06	0.38	0.3	0.16	0.1	1	6187			41. Intermediate professions in education, health and the public service or similar	0.175	0.6	0.12	0.03	0.075	1	6188
	46. Corporate intermediate administrative and commercial professions	0.195	0.54	0.185	0.08	0	1	1402			46. Corporate intermediate administrative and commercial professions	0.28	0.3	0.14	0.15	0.12	1	1395			46. Corporate intermediate administrative and commercial professions	0.07	0.44	0.27	0.14	0.08	1	1393			46. Corporate intermediate administrative and commercial professions	0.18	0.61	0.13	0.025	0.06	1	1392
	47. Technicians	0.16	0.52	0.21	0.11	0	1	3386			47. Technicians	0.26	0.31	0.14	0.15	0.15	1	3369			47. Technicians	0.065	0.38	0.28	0.19	0.08	1	3359			47. Technicians	0.19	0.57	0.125	0.04	0.07	1	3358
	48. Forepersons	0.16	0.51	0.22	0.11	0	1	1747			48. Forepersons	0.28	0.29	0.14	0.15	0.14	1	1737			48. Forepersons	0.08	0.42	0.26	0.17	0.07	1	1728			48. Forepersons	0.19	0.57	0.12	0.04	0.07	1	1734
	51. Public sector clerical and service workers	0.16	0.52	0.2	0.11	0	1	6335			51. Public sector clerical and service workers	0.23	0.275	0.14	0.18	0.18	1	6295			51. Public sector clerical and service workers	0.07	0.36	0.28	0.18	0.11	1	6273			51. Public sector clerical and service workers	0.175	0.57	0.12	0.04	0.09	1	6277
	54. Corporate administrative workers	0.13	0.51	0.24	0.12	0.005	1	4221			54. Corporate administrative workers	0.19	0.25	0.16	0.21	0.19	1	4197			54. Corporate administrative workers	0.07	0.395	0.26	0.16	0.11	1	4187			54. Corporate administrative workers	0.16	0.57	0.13	0.04	0.1	1	4185
	55. Retail workers	0.14	0.48	0.23	0.15	0.01	1	3540			55. Retail workers	0.205	0.26	0.14	0.215	0.18	1	3496			55. Retail workers	0.08	0.32	0.28	0.205	0.115	1	3483			55. Retail workers	0.18	0.52	0.14	0.05	0.11	1	3481
	56. Service workers	0.15	0.5	0.21	0.14	0.01	1	1975			56. Service workers	0.2	0.26	0.135	0.19	0.22	1	1955			56. Service workers	0.09	0.33	0.24	0.21	0.14	1	1948			56. Service workers	0.175	0.52	0.1	0.05	0.15	1	1950
	61. Skilled manual workers	0.13	0.48	0.22	0.17	0.01	1	4787			61. Skilled manual workers	0.23	0.28	0.12	0.2	0.18	1	4744			61. Skilled manual workers	0.09	0.31	0.25	0.24	0.12	1	4726			61. Skilled manual workers	0.19	0.5	0.13	0.07	0.11	1	4727
	66. Unskilled manual workers	0.12	0.45	0.24	0.18	0.01	1	1545			66. Unskilled manual workers	0.19	0.25	0.13	0.22	0.2	1	1524			66. Unskilled manual workers	0.09	0.27	0.26	0.24	0.145	1	1518			66. Unskilled manual workers	0.18	0.47	0.135	0.07	0.15	1	1519
	69. Agricultural workers	0.2	0.45	0.215	0.12	0.01	1	330			69. Agricultural workers	0.29	0.23	0.11	0.15	0.215	1	326			69. Agricultural workers	0.1	0.325	0.24	0.2	0.135	1	326			69. Agricultural workers	0.21	0.5	0.11	0.065	0.12	1	325
	Students	0.31	0.49	0.14	0.06	0.01	1	5944			Students	0.37	0.27	0.11	0.14	0.12	1	5892			Students	0.07	0.385	0.28	0.17	0.09	1	5878			Students	0.29	0.53	0.09	0.025	0.06	1	5877
	Unemployed	0.19	0.45	0.195	0.16	0.01	1	5054			Unemployed	0.28	0.245	0.11	0.19	0.17	1	5001			Unemployed	0.1	0.3	0.25	0.24	0.11	1	4973			Unemployed	0.21	0.49	0.125	0.07	0.11	1	4971
	Retired	0.32	0.45	0.14	0.075	0	1	25039			Retired	0.47	0.27	0.06	0.06	0.13	1	24876			Retired	0.145	0.45	0.195	0.11	0.11	1	24495			Retired	0.28	0.53	0.08	0.03	0.09	1	24553
	Total	0.25	0.48	0.17	0.09	0.005	1	91211			Total	0.34	0.27	0.11	0.13	0.14	1	90611			Total	0.1	0.4	0.245	0.155	0.1	1	90012			Total	0.23	0.55	0.1	0.04	0.08	1	90073
PCS groups (agregated)	Farmers	0.21	0.49	0.19	0.09	0.01	1	1205		PCS groups (agregated)	Farmers	0.36	0.26	0.12	0.12	0.13	1	1202		PCS groups (agregated)	Farmers	0.095	0.45	0.22	0.15	0.09	1	1197		PCS groups (agregated)	Farmers	0.22	0.54	0.12	0.04	0.08	1	1197
	Self-employed and entrepreneurs	0.15	0.47	0.22	0.15	0.01	1	2621			Self-employed and entrepreneurs	0.25	0.255	0.14	0.2	0.155	1	2595			Self-employed and entrepreneurs	0.08	0.35	0.24	0.21	0.12	1	2585			Self-employed and entrepreneurs	0.19	0.53	0.12	0.06	0.1	1	2583
	Managers and higher intellectual occupations	0.32	0.49	0.14	0.05	0	1	15848			Managers and higher intellectual occupations	0.415	0.28	0.12	0.09	0.09	1	15794			Managers and higher intellectual occupations	0.09	0.48	0.24	0.12	0.06	1	15756			Managers and higher intellectual occupations	0.24	0.605	0.09	0.02	0.04	1	15756
	Intermediate Professions	0.2	0.51	0.2	0.09	0	1	12767			Intermediate Professions	0.27	0.29	0.14	0.16	0.15	1	12714			Intermediate Professions	0.065	0.39	0.29	0.17	0.09	1	12667			Intermediate Professions	0.18	0.59	0.12	0.04	0.07	1	12672
	Employees	0.15	0.505	0.22	0.13	0.005	1	16071			Employees	0.21	0.26	0.15	0.195	0.185	1	15943			Employees	0.07	0.36	0.27	0.185	0.11	1	15891			Employees	0.17	0.555	0.13	0.04	0.105	1	15893
	Manual workers	0.13	0.47	0.225	0.17	0.01	1	6662			Manual workers	0.22	0.27	0.12	0.2	0.18	1	6594			Manual workers	0.09	0.3	0.25	0.235	0.12	1	6570			Manual workers	0.185	0.49	0.13	0.07	0.12	1	6571
	Students	0.31	0.49	0.14	0.06	0.01	1	5944			Students	0.37	0.27	0.11	0.14	0.12	1	5892			Students	0.07	0.385	0.28	0.17	0.09	1	5878			Students	0.29	0.53	0.09	0.025	0.06	1	5877
	Unemployed	0.19	0.45	0.195	0.16	0.01	1	5054			Unemployed	0.28	0.245	0.11	0.19	0.17	1	5001			Unemployed	0.1	0.3	0.25	0.24	0.11	1	4973			Unemployed	0.21	0.49	0.125	0.07	0.11	1	4971
	Retired	0.32	0.45	0.14	0.075	0	1	25039			Retired	0.47	0.27	0.06	0.06	0.13	1	24876			Retired	0.145	0.45	0.195	0.11	0.11	1	24495			Retired	0.28	0.53	0.08	0.03	0.09	1	24553
	Total	0.25	0.48	0.17	0.09	0.005	1	91211			Total	0.34	0.27	0.11	0.13	0.14	1	90611			Total	0.1	0.4	0.245	0.155	0.1	1	90012			Total	0.23	0.55	0.1	0.04	0.08	1	90073

## Sheet: Table B2
Supplementary table B2 : Cross-tabulations wave 3										Supplementary table B2 : Cross-tabulations wave 3													Supplementary table B2 : Cross-tabulations wave 3										Supplementary table B2 : Cross-tabulations wave 3
		Q_K2: Are you very, rather, rather not or not at all in favour of vaccinations in general? Wave 3, N=72394										Vaccination, Wave 3, N= 72383													Q_K24_1: To limit the spread of the coronavirus, do you have confidence in the action of the government? Wave 3, N=72325										Q_K24_2: To limit the spread of the coronavirus, do you have confidence in the ability of scientists? Wave 3, N=72324
Variables	names	Very in favour	Rather in favour	Rather not in favour	Not at all in favour	Don't know	Total %	Total		Variables	names	Yes, you have received one shot	Yes, you have received two shots	Yes, you intend to get vaccinated regardless of the available vaccine	Yes, you intend to get vaccinated, but only with certain vaccines	No, you are not vaccinated	No, you don't intend to get vaccinated	Don't know yet	Don't want to answer	Total %	Total		Variables	names	Yes, certainly	Yes, rather	No, rather not	No, not at all	Don't know	Total %	Total		Variables	names	Yes, certainly	Yes, rather	No, rather not	No, not at all	Don't know	Total %	Total
Gender	Women	0.46	0.38	0.1	0.055	0	1	39345		Gender	Women	0.24	0.535	0.02	0.06	0	0.07	0.08	0	1	39338		Gender	Women	0.12	0.46	0.27	0.14	0.01	1	39313		Gender	Women	0.34	0.56	0.07	0.025	0	1	39313
	Men	0.55	0.33	0.07	0.05	0	1	33049			Men	0.24	0.54	0.03	0.06	0	0.06	0.07	0	1	33045			Men	0.17	0.45	0.23	0.145	0	1	33012			Men	0.4	0.51	0.06	0.03	0	1	33011
	Total	0.5	0.36	0.09	0.05	0	1	72394			Total	0.24	0.54	0.02	0.06	0	0.06	0.08	0	1	72383			Total	0.14	0.455	0.25	0.14	0.005	1	72325			Total	0.37	0.54	0.06	0.03	0	1	72324
Age	18-24	0.42	0.39	0.11	0.07	0	1	6385		Age	18-24	0.37	0.25	0.06	0.09	0	0.1	0.13	0	1	6384		Age	18-24	0.09	0.42	0.32	0.16	0	1	6379		Age	18-24	0.34	0.54	0.08	0.03	0	1	6379
	25-34	0.38	0.41	0.13	0.08	0	1	8271			25-34	0.33	0.28	0.04	0.09	0	0.12	0.13	0	1	8270			25-34	0.08	0.41	0.325	0.18	0	1	8266			25-34	0.28	0.58	0.1	0.04	0	1	8265
	35-49	0.425	0.41	0.1	0.06	0	1	19778			35-49	0.32	0.39	0.03	0.08	0	0.08	0.1	0	1	19773			35-49	0.115	0.46	0.27	0.15	0	1	19752			35-49	0.31	0.58	0.08	0.03	0	1	19752
	50-64	0.51	0.36	0.08	0.04	0	1	21351			50-64	0.22	0.62	0.01	0.045	0	0.045	0.06	0	1	21347			50-64	0.15	0.47	0.24	0.13	0.005	1	21336			50-64	0.38	0.55	0.05	0.02	0	1	21336
	65-74	0.64	0.28	0.055	0.025	0	1	12150			65-74	0.1	0.82	0.005	0.02	0	0.02	0.03	0	1	12150			65-74	0.21	0.45	0.21	0.12	0.01	1	12140			65-74	0.48	0.47	0.04	0.015	0.005	1	12140
	75 and more	0.71	0.23	0.03	0.02	0	1	4459			75 and more	0.05	0.9	0	0.01	0	0.02	0.02	0	1	4459			75 and more	0.24	0.47	0.17	0.1	0.01	1	4452			75 and more	0.52	0.44	0.025	0.01	0.01	1	4452
	Total	0.5	0.36	0.09	0.05	0	1	72394			Total	0.24	0.54	0.02	0.06	0	0.06	0.08	0	1	72383			Total	0.14	0.455	0.25	0.14	0.005	1	72325			Total	0.37	0.54	0.06	0.03	0	1	72324
Level of education	Less than a High school diploma	0.49	0.35	0.09	0.07	0	1	21821		Level of education	Less than a High school diploma	0.2	0.59	0.02	0.05	0	0.06	0.08	0	1	21817		Level of education	Less than a High school diploma	0.17	0.41	0.24	0.18	0.01	1	21789		Level of education	Less than a High school diploma	0.39	0.51	0.06	0.04	0.01	1	21789
	High school diploma	0.455	0.38	0.1	0.06	0	1	15335			High school diploma	0.247	0.478	0.031	0.07	0	0.082	0.091	0.001	1	15331			High school diploma	0.13	0.43	0.28	0.16	0.005	1	15317			High school diploma	0.34	0.55	0.08	0.03	0	1	15317
	Bachelor degree	0.48	0.39	0.09	0.04	0	1	22275			Bachelor degree	0.261	0.521	0.021	0.057	0	0.062	0.078	0.001	1	22273			Bachelor degree	0.125	0.48	0.27	0.12	0	1	22262			Bachelor degree	0.34	0.57	0.06	0.02	0	1	22262
	Master degree and doctoral students in healthcare	0.59	0.33	0.06	0.02	0	1	11873			Master degree and doctoral students in healthcare	0.282	0.546	0.02	0.053	0	0.041	0.057	0.001	1	11872			Master degree and doctoral students in healthcare	0.16	0.52	0.22	0.09	0	1	11867			Master degree and doctoral students in healthcare	0.41	0.53	0.045	0.01	0	1	11866
	Doctoral students outside healthcare	0.69	0.26	0.03	0.02	0	1	1090			Doctoral students outside healthcare	0.261	0.626	0.017	0.032	0	0.025	0.038	0.001	1	1090			Doctoral students outside healthcare	0.17	0.525	0.21	0.09	0.01	1	1090			Doctoral students outside healthcare	0.54	0.43	0.03	0.01	0	1	1090
	Total	0.5	0.36	0.09	0.05	0	1	72394			Total	0.24	0.54	0.02	0.06	0	0.06	0.08	0	1	72383			Total	0.14	0.455	0.25	0.14	0.005	1	72325			Total	0.37	0.54	0.06	0.03	0	1	72324
Income	min-d1	0.45	0.35	0.105	0.08	0.005	1	2872		Income	min-d1	0.25	0.44	0.03	0.08	0	0.1	0.11	0	1	2871		Income	min-d1	0.14	0.4	0.26	0.19	0.01	1	2864		Income	min-d1	0.365	0.51	0.08	0.04	0.01	1	2864
	d1-d2	0.41	0.38	0.12	0.08	0.01	1	2572			d1-d2	0.24	0.44	0.03	0.08	0	0.1	0.12	0	1	2572			d1-d2	0.13	0.375	0.275	0.21	0.01	1	2570			d1-d2	0.35	0.515	0.08	0.05	0.01	1	2570
	d2-d3	0.42	0.38	0.115	0.08	0	1	3296			d2-d3	0.24	0.46	0.02	0.075	0	0.1	0.105	0	1	3296			d2-d3	0.13	0.39	0.27	0.19	0.01	1	3296			d2-d3	0.34	0.52	0.09	0.04	0.005	1	3296
	d3-d4	0.44	0.375	0.11	0.07	0	1	4158			d3-d4	0.23	0.5	0.02	0.07	0	0.09	0.09	0	1	4156			d3-d4	0.135	0.41	0.275	0.17	0.01	1	4153			d3-d4	0.35	0.54	0.07	0.04	0.005	1	4153
	d4-me	0.47	0.38	0.09	0.06	0	1	5249			d4-me	0.23	0.53	0.02	0.06	0	0.07	0.09	0	1	5247			d4-me	0.14	0.43	0.27	0.16	0.005	1	5243			d4-me	0.365	0.53	0.07	0.03	0	1	5243
	me-d6	0.47	0.37	0.09	0.06	0	1	6452			me-d6	0.23	0.53	0.02	0.06	0	0.07	0.08	0	1	6450			me-d6	0.14	0.42	0.27	0.16	0.01	1	6444			me-d6	0.36	0.54	0.07	0.03	0.005	1	6444
	d6-d7	0.47	0.37	0.09	0.06	0	1	8493			d6-d7	0.24	0.53	0.02	0.06	0	0.07	0.08	0	1	8493			d6-d7	0.13	0.43	0.27	0.16	0.005	1	8486			d6-d7	0.36	0.53	0.07	0.03	0	1	8486
	d7-d8	0.47	0.385	0.09	0.05	0	1	10618			d7-d8	0.25	0.53	0.02	0.06	0	0.06	0.08	0	1	10615			d7-d8	0.13	0.46	0.27	0.14	0.005	1	10604			d7-d8	0.35	0.56	0.065	0.025	0	1	10603
	d8-d9	0.51	0.37	0.08	0.04	0	1	13195			d8-d9	0.26	0.555	0.02	0.05	0	0.05	0.06	0	1	13195			d8-d9	0.14	0.48	0.25	0.12	0.005	1	13188			d8-d9	0.375	0.55	0.05	0.02	0	1	13188
	d9-max	0.59	0.31	0.065	0.03	0	1	15489			d9-max	0.245	0.61	0.02	0.045	0	0.04	0.05	0	1	15488			d9-max	0.175	0.52	0.21	0.09	0	1	15477			d9-max	0.41	0.53	0.04	0.01	0	1	15477
	Total	0.5	0.36	0.09	0.05	0	1	72394			Total	0.24	0.54	0.02	0.06	0	0.06	0.08	0	1	72383			Total	0.14	0.455	0.25	0.14	0.005	1	72325			Total	0.37	0.54	0.06	0.03	0	1	72324
PCS category	10. Farmers	0.42	0.39	0.13	0.07	0	1	554		PCS category	10. Farmers	0.276	0.41	0.031	0.092	0	0.094	0.096	0.002	1	554		PCS category	10. Farmers	0.14	0.44	0.25	0.17	0	1	553		PCS category	10. Farmers	0.325	0.57	0.07	0.03	0.01	1	553
	21. Craft workers	0.39	0.4	0.11	0.09	0.01	1	891			21. Craft workers	0.293	0.36	0.043	0.073	0	0.11	0.12	0.001	1	891			21. Craft workers	0.12	0.43	0.27	0.17	0.01	1	890			21. Craft workers	0.29	0.58	0.08	0.04	0	1	890
	22. Shopkeepers	0.43	0.36	0.12	0.08	0.01	1	1024			22. Shopkeepers	0.283	0.423	0.027	0.06	0	0.097	0.109	0.001	1	1024			22. Shopkeepers	0.14	0.42	0.28	0.16	0.01	1	1023			22. Shopkeepers	0.32	0.54	0.1	0.04	0.005	1	1023
	23. Buisness owners	0.63	0.29	0.05	0.03	0	1	402			23. Buisness owners	0.269	0.585	0.025	0.035	0	0.035	0.052	0	1	402			23. Buisness owners	0.26	0.47	0.175	0.09	0.005	1	400			23. Buisness owners	0.43	0.5	0.06	0.01	0	1	400
	31. Liberal professions	0.56	0.32	0.08	0.04	0	1	1895			31. Liberal professions	0.212	0.584	0.016	0.058	0	0.065	0.063	0.002	1	1895			31. Liberal professions	0.13	0.51	0.23	0.12	0	1	1894			31. Liberal professions	0.37	0.56	0.06	0.01	0	1	1894
	32. Public service executives and intellectual and artistic professions	0.56	0.35	0.065	0.02	0	1	3503			32. Public service executives and intellectual and artistic professions	0.279	0.573	0.019	0.04	0	0.038	0.051	0.001	1	3502			32. Public service executives and intellectual and artistic professions	0.135	0.52	0.25	0.1	0	1	3500			32. Public service executives and intellectual and artistic professions	0.41	0.535	0.04	0.01	0	1	3499
	36. Business executives	0.55	0.36	0.065	0.025	0	1	7955			36. Business executives	0.342	0.482	0.021	0.06	0	0.039	0.055	0.001	1	7952			36. Business executives	0.17	0.53	0.21	0.08	0	1	7949			36. Business executives	0.395	0.55	0.04	0.01	0	1	7949
	41. Intermediate professions in education, health and the public service or similar	0.45	0.41	0.1	0.04	0	1	5150			41. Intermediate professions in education, health and the public service or similar	0.218	0.561	0.019	0.059	0	0.067	0.076	0.001	1	5150			41. Intermediate professions in education, health and the public service or similar	0.09	0.46	0.3	0.14	0	1	5146			41. Intermediate professions in education, health and the public service or similar	0.32	0.59	0.07	0.025	0	1	5146
	46. Corporate intermediate administrative and commercial professions	0.39	0.46	0.11	0.04	0	1	1129			46. Corporate intermediate administrative and commercial professions	0.384	0.378	0.022	0.086	0	0.059	0.07	0	1	1129			46. Corporate intermediate administrative and commercial professions	0.11	0.54	0.25	0.1	0	1	1129			46. Corporate intermediate administrative and commercial professions	0.33	0.58	0.08	0.02	0	1	1129
	47. Technicians	0.38	0.44	0.12	0.06	0	1	2611			47. Technicians	0.322	0.357	0.035	0.082	0	0.097	0.106	0.001	1	2610			47. Technicians	0.09	0.44	0.29	0.17	0.01	1	2605			47. Technicians	0.29	0.59	0.085	0.03	0	1	2605
	48. Forepersons	0.43	0.4	0.1	0.07	0	1	1437			48. Forepersons	0.33	0.414	0.022	0.077	0	0.065	0.092	0.001	1	1437			48. Forepersons	0.125	0.46	0.26	0.15	0.01	1	1436			48. Forepersons	0.31	0.58	0.07	0.03	0	1	1436
	51. Public sector clerical and service workers	0.41	0.415	0.11	0.065	0	1	5082			51. Public sector clerical and service workers	0.257	0.493	0.018	0.064	0	0.081	0.086	0.001	1	5082			51. Public sector clerical and service workers	0.1	0.43	0.3	0.17	0.005	1	5080			51. Public sector clerical and service workers	0.3	0.58	0.08	0.03	0	1	5080
	54. Corporate administrative workers	0.36	0.44	0.13	0.07	0	1	3339			54. Corporate administrative workers	0.325	0.369	0.019	0.079	0	0.09	0.117	0.001	1	3339			54. Corporate administrative workers	0.09	0.46	0.3	0.15	0	1	3338			54. Corporate administrative workers	0.26	0.61	0.09	0.03	0	1	3338
	55. Retail workers	0.35	0.42	0.13	0.1	0	1	2566			55. Retail workers	0.32	0.312	0.033	0.087	0	0.11	0.138	0	1	2565			55. Retail workers	0.11	0.4	0.3	0.19	0.01	1	2565			55. Retail workers	0.27	0.59	0.09	0.04	0.005	1	2565
	56. Service workers	0.36	0.42	0.12	0.1	0	1	1500			56. Service workers	0.265	0.423	0.024	0.077	0.001	0.095	0.115	0	1	1500			56. Service workers	0.1	0.41	0.28	0.19	0.01	1	1498			56. Service workers	0.28	0.59	0.09	0.04	0.005	1	1498
	61. Skilled manual workers	0.38	0.4	0.12	0.1	0.005	1	3383			61. Skilled manual workers	0.31	0.332	0.043	0.077	0	0.105	0.132	0.001	1	3382			61. Skilled manual workers	0.12	0.38	0.28	0.22	0.01	1	3378			61. Skilled manual workers	0.29	0.56	0.09	0.06	0.005	1	3378
	66. Unskilled manual workers	0.35	0.4	0.13	0.12	0.005	1	1047			66. Unskilled manual workers	0.306	0.284	0.036	0.105	0	0.117	0.151	0.001	1	1047			66. Unskilled manual workers	0.105	0.35	0.31	0.23	0.005	1	1046			66. Unskilled manual workers	0.265	0.55	0.105	0.07	0	1	1046
	69. Agricultural workers	0.375	0.4	0.1	0.12	0.01	1	240			69. Agricultural workers	0.342	0.254	0.05	0.075	0	0.121	0.158	0	1	240			69. Agricultural workers	0.14	0.34	0.3	0.22	0	1	240			69. Agricultural workers	0.3	0.52	0.09	0.08	0.01	1	240
	Unemployed	0.38	0.38	0.12	0.11	0	1	3568			Unemployed	0.264	0.317	0.04	0.093	0	0.133	0.152	0.001	1	3564			Unemployed	0.12	0.35	0.29	0.24	0.01	1	3561			Unemployed	0.315	0.52	0.1	0.06	0	1	3561
	Students	0.48	0.38	0.09	0.05	0	1	4320			Students	0.382	0.278	0.062	0.088	0	0.079	0.11	0	1	4320			Students	0.1	0.46	0.3	0.14	0	1	4315			Students	0.38	0.52	0.07	0.02	0	1	4315
	Retired	0.635	0.28	0.05	0.03	0	1	20798			Retired	0.104	0.817	0.005	0.023	0	0.023	0.028	0.001	1	20798			Retired	0.2	0.46	0.21	0.12	0.01	1	20779			Retired	0.47	0.48	0.04	0.015	0.005	1	20779
	Total	0.5	0.36	0.09	0.05	0	1	72394			Total	0.243	0.538	0.022	0.057	0	0.062	0.076	0.001	1	72383			Total	0.14	0.455	0.25	0.14	0.005	1	72325			Total	0.37	0.54	0.06	0.03	0	1	72324
PCS groups (agregated)	Farmers	0.51	0.34	0.095	0.05	0	1	956		PCS groups (agregated)	Farmers	0.27	0.48	0.03	0.07	0	0.07	0.08	0	1	956		PCS groups (agregated)	Farmers	0.19	0.45	0.22	0.135	0	1	953		PCS groups (agregated)	Farmers	0.37	0.54	0.07	0.02	0	1	953
	Self-employed and entrepreneurs	0.41	0.38	0.12	0.085	0.01	1	1915			Self-employed and entrepreneurs	0.29	0.39	0.03	0.07	0	0.1	0.11	0	1	1915			Self-employed and entrepreneurs	0.13	0.425	0.275	0.16	0.01	1	1913			Self-employed and entrepreneurs	0.305	0.56	0.09	0.04	0.005	1	1913
	Managers and higher intellectual occupations	0.55	0.35	0.07	0.03	0	1	13353			Managers and higher intellectual occupations	0.31	0.52	0.02	0.055	0	0.04	0.055	0	1	13349			Managers and higher intellectual occupations	0.16	0.525	0.22	0.09	0	1	13343			Managers and higher intellectual occupations	0.395	0.55	0.045	0.01	0	1	13342
	Intermediate Professions	0.42	0.42	0.1	0.05	0	1	10327			Intermediate Professions	0.28	0.47	0.02	0.07	0	0.07	0.085	0	1	10326			Intermediate Professions	0.1	0.47	0.29	0.14	0	1	10316			Intermediate Professions	0.31	0.585	0.07	0.03	0	1	10316
	Employees	0.38	0.42	0.12	0.08	0	1	12487			Employees	0.29	0.41	0.02	0.07	0	0.09	0.11	0	1	12486			Employees	0.1	0.43	0.3	0.17	0.01	1	12481			Employees	0.28	0.59	0.09	0.035	0	1	12481
	Manual workers	0.37	0.4	0.12	0.1	0.005	1	4670			Manual workers	0.31	0.32	0.04	0.08	0	0.11	0.14	0	1	4669			Manual workers	0.12	0.37	0.29	0.22	0.01	1	4664			Manual workers	0.29	0.56	0.09	0.06	0.005	1	4664
	Students	0.48	0.38	0.09	0.05	0	1	4320			Students	0.38	0.28	0.06	0.09	0	0.08	0.11	0	1	4320			Students	0.1	0.46	0.3	0.14	0	1	4315			Students	0.38	0.52	0.07	0.02	0	1	4315
	Unemployed	0.38	0.38	0.12	0.11	0	1	3568			Unemployed	0.26	0.32	0.04	0.09	0	0.13	0.15	0	1	3564			Unemployed	0.12	0.35	0.29	0.24	0.01	1	3561			Unemployed	0.315	0.52	0.1	0.06	0	1	3561
	Retired	0.635	0.28	0.05	0.03	0	1	20798			Retired	0.1	0.82	0.005	0.02	0	0.02	0.03	0	1	20798			Retired	0.2	0.46	0.21	0.12	0.01	1	20779			Retired	0.47	0.48	0.04	0.015	0.005	1	20779
	Total	0.5	0.36	0.09	0.05	0	1	72394			Total	0.24	0.54	0.02	0.06	0	0.06	0.08	0	1	72383			Total	0.14	0.455	0.25	0.14	0.005	1	72325			Total	0.37	0.54	0.06	0.03	0	1	72324
