# Supplementary material for: The role of professional socialisation in confidence in vaccines and vaccination decision-makers: Insights from a large multi-wave survey in France
Source: PLoS One. 2025 Aug 12;20(8):e0328548. doi: 10.1371/journal.pone.0328548 (PMC12342297; doi:10.1371/journal.pone.0328548)
Supplement: S3 File — (XLSX) [file pone.0328548.s003.xlsx]

## Sheet: Feuil1
Table 2bis: Focus on key occupations (Wave 3)
	Are you very, rather, rather not or not at all in favour of vaccinations in general?, Wave 3, N= 6455		Vaccination, Wave 3, N= 6455		To limit the spread of the coronavirus, do you have confidence in the action of the government?, Wave 3, N= 6451		To limit the spread of the coronavirus, do you have confidence in the ability of scientists?, Wave 3, N= 6451
	Total In Favour	Total N	Total yes	Total N	Total yes	Total N	Total yes	Total N
Nursing assistant, paramedical staff	0.83	1566	0.84	1566	0.52	1565	0.87	1565
Proxy Nurse (bachelor degree or high school diploma)	0.9	1254	0.88	1254	0.56	1254	0.92	1254
Proxy Doctor (master degree and/or a doctorate in health)	0.95	605	0.95	605	0.69	604	0.97	604
Firefighter, first-aider, ambulance driver	0.83	161	0.81	161	0.5	161	0.83	161
Pharmacist	0.93	277	0.91	277	0.64	277	0.93	277
Police officer	0.84	307	0.84	307	0.54	307	0.86	307
Teacher	0.9	2285	0.89	2285	0.61	2283	0.94	2283
