# Supplementary material for: The role of professional socialisation in confidence in vaccines and vaccination decision-makers: Insights from a large multi-wave survey in France
Source: PLoS One. 2025 Aug 12;20(8):e0328548. doi: 10.1371/journal.pone.0328548 (PMC12342297; doi:10.1371/journal.pone.0328548)
Supplement: S4 File — (XLSX) [file pone.0328548.s004.xlsx]

## Sheet: Table C1
Supplementary table C1 : binomial logit regressions wave 2. Ref. Public sector clerical and service workers
		Q_K2: Are you very, rather, rather not or not at all in favour of vaccinations in general? wave 2, N= 91211		Q_V10: Do you intend to be vaccinated against Covid-19? wave 2, N= 90611		Q_K24_1: To limit the spread of the coronavirus, do you have confidence in the action of the government? wave 2, N= 90012		Q_K24_2: To limit the spread of the coronavirus, do you have confidence in the ability of scientists? wave 2= 90073
variables	term	p-value	OR	p-value	OR	p-value	OR	p-value	OR
	(Intercept)	7.94492e-127	2.61486	2.69238e-25	1.47755	6.18856e-07	0.834102	3.85511e-115	2.64725
Gender	Reference: Men
	Women	3.45165e-70	0.746758	0	0.498607	4.11607e-06	0.935174	2.36977e-22	0.842795
Age	Reference: 35-49
	18-24	0.0252355	0.919011	0.116426	0.94532	9.668e-21	0.713429	0.0343553	0.91948
	25-34	2.2837e-14	0.823061	1.55536e-33	0.747265	2.2128e-38	0.733149	3.55003e-08	0.862426
	50-64	2.84403e-06	1.10696	1.66638e-77	1.46432	2.30294e-60	1.38058	1.00332e-45	1.3983
	65-74	8.20096e-11	1.29886	2.61106e-73	2.00877	3.11374e-54	1.73245	9.94219e-25	1.56601
	75 and more	1.78313e-30	1.77089	7.37304e-84	2.50373	1.14228e-69	2.11428	4.74576e-21	1.63496
Income	Reference: d9 - max
	min - d1	1.00198e-23	0.663324	1.7827e-15	0.73297	1.26639e-27	0.664939	5.39729e-14	0.722049
	d1 - d2	7.94957e-28	0.632798	4.93068e-18	0.704093	3.40246e-36	0.609105	7.89429e-19	0.676674
	d2 - d3	1.97885e-29	0.647722	1.14336e-29	0.658564	4.42913e-33	0.651411	9.78045e-13	0.745817
	d3 - d4	3.20712e-24	0.693056	1.23193e-28	0.685052	1.20766e-37	0.657407	2.08742e-14	0.746508
	d4 - me	1.68033e-19	0.736972	1.1472e-27	0.708649	2.33154e-34	0.693067	1.08078e-14	0.758619
	me - d6	2.31433e-22	0.73242	3.85958e-31	0.706172	1.00358e-37	0.694911	4.6633e-14	0.773977
	d6 - d7	3.20315e-19	0.765266	9.54372e-26	0.747475	1.62188e-37	0.715897	1.53175e-06	0.857501
	d7 - d8	1.21758e-18	0.779901	1.47556e-30	0.742346	1.22508e-26	0.771206	0.000243875	0.894675
	d8 - d9	4.05479e-10	0.844365	2.88839e-17	0.812663	4.36787e-15	0.836743	0.224791	0.96516
Level of education	Reference: Less than a High school diploma
	High school diploma	2.63825e-18	1.20566	5.8875e-22	1.22241	2.76676e-07	1.10888	1.01616e-30	1.30337
	Bachelor degree	7.5988e-98	1.57892	6.78477e-92	1.52595	4.55379e-30	1.25165	2.49683e-93	1.61384
	Master degree and doctoral students in healthcare	1.13898e-172	2.43658	6.45015e-184	2.3083	2.96886e-51	1.48555	7.80804e-118	2.1739
	Doctoral students outside healthcare	4.4199e-41	3.88674	9.87783e-54	3.6947	1.26682e-08	1.4316	9.21673e-25	2.71043
PCS	Reference: 51. Public sector clerical and service workers
	10. Farmers	0.0143243	0.8114	0.321734	0.921641	0.00456347	1.25807	0.296778	0.908317
	21. Craft workers	7.35772e-11	0.655625	2.17336e-06	0.737871	0.655925	0.971816	0.0226806	0.852253
	22. Shopkeepers	4.87928e-06	0.748753	0.347419	0.94335	0.662089	1.02722	0.265557	0.926046
	23. Buisness owners	0.275108	0.883866	0.610265	1.05534	0.00156736	1.36024	0.0245894	0.772623
	31. Liberal professions	0.794863	0.98513	0.000767757	1.19513	0.121719	1.08101	0.600628	1.03289
	32. Public service executives and intellectual and artistic professions	3.28401e-08	1.33205	2.16997e-16	1.45457	0.000374983	1.16385	9.05762e-08	1.34702
	36. Business executives	0.0108802	1.10929	1.64001e-11	1.2843	2.07492e-41	1.61853	1.07332e-08	1.28763
	41. Intermediate professions in education, health and the public service or similar	0.0023239	1.13121	0.00465202	1.11128	0.793174	0.990345	0.644891	1.01994
	46. Corporate intermediate administrative and commercial professions	0.670468	1.02911	0.00808584	1.17779	4.33436e-06	1.32006	0.389018	1.06456
	47. Technicians	2.52356e-06	0.802177	0.167628	0.940336	0.13557	1.0682	0.592317	0.973058
	48. Forepersons	0.000129707	0.799454	0.978011	1.00155	1.67032e-05	1.26825	0.997668	1.00019
	54. Corporate administrative workers	9.6109e-09	0.783096	0.00025629	0.86048	1.72111e-05	1.19171	0.0160276	0.895155
	55. Retail workers	1.0593e-06	0.804124	0.314191	0.957038	0.268233	1.04958	0.0214896	0.896041
	56. Service workers	0.509032	1.03701	0.158752	1.07806	0.203575	1.07029	0.48581	0.960271
	61. Skilled manual workers	3.77049e-12	0.749768	0.00881558	0.899824	0.435121	0.968919	4.15484e-05	0.834647
	66. Unskilled manual workers	1.19206e-07	0.730993	0.00935336	0.857111	0.123037	0.911081	0.000153626	0.790171
	69. Agricultural workers	0.487527	0.920131	0.916478	1.01228	0.183436	1.16725	0.493854	0.917207
	Unemployed	5.25309e-05	0.847218	0.0987982	1.06747	0.901308	1.00491	0.00025284	0.853109
	Students	5.52448e-33	1.90079	3.55968e-36	1.84686	1.20068e-21	1.58764	1.62876e-26	1.83198
	Retired	1.93337e-07	1.24306	8.80713e-32	1.59287	7.69013e-09	1.24496	0.02722	1.10507

## Sheet: Table C2
Supplementary table C2 : binomial logit regressions wave 2 (Ref. Intermediate professions in education, health and the public service or similar)
		Q_K2: Are you very, rather, rather not or not at all in favour of vaccinations in general? wave 2, N= 91211		Q_V10: Do you intend to be vaccinated against Covid-19? wave 2, N= 90611		Q_K24_1: To limit the spread of the coronavirus, do you have confidence in the action of the government? wave 2, N= 90012		Q_K24_2: To limit the spread of the coronavirus, do you have confidence in the ability of scientists? wave 2= 90073
variable	term	p-value	OR	p-value	OR	p-value	OR	p-value	OR
	(Intercept)	9.97147e-140	2.95795	4.49065e-36	1.64196	5.22647e-07	0.826049	8.88192e-106	2.70004
Gender	Reference: Men
	Women	3.45165e-70	0.746758	0	0.498607	4.11607e-06	0.935174	2.36977e-22	0.842795
Age	Reference: 35-49
	18-24	0.0252355	0.919011	0.116426	0.94532	9.668e-21	0.713429	0.0343553	0.91948
	25-34	2.2837e-14	0.823061	1.55536e-33	0.747265	2.2128e-38	0.733149	3.55003e-08	0.862426
	50-64	2.84403e-06	1.10696	1.66638e-77	1.46432	2.30294e-60	1.38058	1.00332e-45	1.3983
	65-74	8.20096e-11	1.29886	2.61106e-73	2.00877	3.11374e-54	1.73245	9.94219e-25	1.56601
	75 and more	1.78313e-30	1.77089	7.37304e-84	2.50373	1.14228e-69	2.11428	4.74576e-21	1.63496
Income	Reference: d9 - max
	min - d1	1.00198e-23	0.663324	1.7827e-15	0.73297	1.26639e-27	0.664939	5.39729e-14	0.722049
	d1 - d2	7.94957e-28	0.632798	4.93068e-18	0.704093	3.40246e-36	0.609105	7.89429e-19	0.676674
	d2 - d3	1.97885e-29	0.647722	1.14336e-29	0.658564	4.42913e-33	0.651411	9.78045e-13	0.745817
	d3 - d4	3.20712e-24	0.693056	1.23193e-28	0.685052	1.20766e-37	0.657407	2.08742e-14	0.746508
	d4 - me	1.68033e-19	0.736972	1.1472e-27	0.708649	2.33154e-34	0.693067	1.08078e-14	0.758619
	me - d6	2.31433e-22	0.73242	3.85958e-31	0.706172	1.00358e-37	0.694911	4.6633e-14	0.773977
	d6 - d7	3.20315e-19	0.765266	9.54372e-26	0.747475	1.62188e-37	0.715897	1.53175e-06	0.857501
	d7 - d8	1.21758e-18	0.779901	1.47556e-30	0.742346	1.22508e-26	0.771206	0.000243875	0.894675
	d8 - d9	4.05479e-10	0.844365	2.88839e-17	0.812663	4.36787e-15	0.836743	0.224791	0.96516
Level of education	Reference: Less than a High school diploma
	High school diploma	2.63825e-18	1.20566	5.8875e-22	1.22241	2.76676e-07	1.10888	1.01616e-30	1.30337
	Bachelor degree	7.5988e-98	1.57892	6.78477e-92	1.52595	4.55379e-30	1.25165	2.49683e-93	1.61384
	Master degree and doctoral students in healthcare	1.13898e-172	2.43658	6.45015e-184	2.3083	2.96886e-51	1.48555	7.80804e-118	2.1739
	Doctoral students outside healthcare	4.4199e-41	3.88674	9.87783e-54	3.6947	1.26682e-08	1.4316	9.21673e-25	2.71043
PCS	Reference: 41. Intermediate professions in education, health and the public service or similar
	10. Farmers	0.000117967	0.717288	0.0238461	0.829352	0.00324522	1.27034	0.212612	0.890558
	21. Craft workers	1.7927e-16	0.57958	2.83079e-10	0.663984	0.770488	0.981291	0.011906	0.83559
	22. Shopkeepers	1.52765e-10	0.661907	0.00878692	0.848887	0.554002	1.03724	0.167467	0.90794
	23. Buisness owners	0.029805	0.781349	0.625226	0.94966	0.00110588	1.3735	0.0158255	0.757517
	31. Liberal professions	0.0172393	0.870867	0.167371	1.07545	0.0793498	1.09155	0.838694	1.01269
	32. Public service executives and intellectual and artistic professions	0.0017551	1.17755	2.47102e-09	1.30892	0.000124713	1.1752	6.03786e-07	1.32068
	36. Business executives	0.635693	0.980626	8.00003e-05	1.1557	2.18202e-44	1.63431	1.47696e-07	1.26246
	46. Corporate intermediate administrative and commercial professions	0.16331	0.909742	0.345478	1.05985	1.81057e-06	1.33293	0.556555	1.04375
	47. Technicians	9.33814e-13	0.709134	0.000207784	0.846175	0.0889252	1.07862	0.365814	0.954033
	48. Forepersons	5.97859e-09	0.706727	0.0659852	0.901256	8.44144e-06	1.28062	0.765378	0.980633
	51. Public sector clerical and service workers	0.0023239	0.884013	0.00465202	0.899864	0.793174	1.00975	0.644891	0.980448
	54. Corporate administrative workers	3.59172e-17	0.692267	5.27318e-10	0.774315	5.6792e-06	1.20333	0.00520401	0.877653
	55. Retail workers	1.72994e-13	0.710856	0.000752605	0.861204	0.18924	1.05981	0.00841647	0.878522
	56. Service workers	0.124422	0.916726	0.574854	0.970108	0.150828	1.08072	0.311435	0.941496
	61. Skilled manual workers	1.03499e-20	0.662804	4.69675e-07	0.809719	0.600402	0.978365	1.63712e-05	0.818328
	66. Unskilled manual workers	8.04328e-13	0.646207	1.69862e-05	0.771283	0.173053	0.919963	6.47808e-05	0.774722
	69. Agricultural workers	0.0871088	0.813408	0.424479	0.910914	0.15875	1.17863	0.403396	0.899274
	Unemployed	1.43851e-11	0.748951	0.318641	0.96058	0.715579	1.01471	7.14335e-05	0.836429
	Students	2.91652e-21	1.68032	6.18374e-25	1.66193	2.93813e-22	1.60312	3.49059e-24	1.79616
	Retired	0.0317881	1.09888	1.04761e-18	1.43337	3.581e-09	1.25709	0.0889381	1.08346

## Sheet: Table C3
Supplementary table C3 : binomial logit regressions wave 2 (Ref. Public service executives and intellectual and artistic professions)
		Q_K2: Are you very, rather, rather not or not at all in favour of vaccinations in general? wave 2, N= 91211		Q_V10: Do you intend to be vaccinated against Covid-19? wave 2, N= 90611		Q_K24_1: To limit the spread of the coronavirus, do you have confidence in the action of the government? wave 2, N= 90012		Q_K24_2: To limit the spread of the coronavirus, do you have confidence in the ability of scientists? wave 2= 90073
variable	term	p-value	OR	p-value	OR	p-value	OR	p-value	OR
	(Intercept)	2.57017e-122	3.48312	2.93499e-60	2.1492	0.48784	0.970769	4.09163e-111	3.5659
Gender	Reference: Men
	Women	3.45165e-70	0.746758	0	0.498607	4.11607e-06	0.935174	2.36977e-22	0.842795
Age	Reference: 35-49
	18-24	0.0252355	0.919011	0.116426	0.94532	9.668e-21	0.713429	0.0343553	0.91948
	25-34	2.2837e-14	0.823061	1.55536e-33	0.747265	2.2128e-38	0.733149	3.55003e-08	0.862426
	50-64	2.84403e-06	1.10696	1.66638e-77	1.46432	2.30294e-60	1.38058	1.00332e-45	1.3983
	65-74	8.20096e-11	1.29886	2.61106e-73	2.00877	3.11374e-54	1.73245	9.94219e-25	1.56601
	75 and more	1.78313e-30	1.77089	7.37304e-84	2.50373	1.14228e-69	2.11428	4.74576e-21	1.63496
Income	Reference: d9 - max
	min - d1	1.00198e-23	0.663324	1.7827e-15	0.73297	1.26639e-27	0.664939	5.39729e-14	0.722049
	d1 - d2	7.94957e-28	0.632798	4.93068e-18	0.704093	3.40246e-36	0.609105	7.89429e-19	0.676674
	d2 - d3	1.97885e-29	0.647722	1.14336e-29	0.658564	4.42913e-33	0.651411	9.78045e-13	0.745817
	d3 - d4	3.20712e-24	0.693056	1.23193e-28	0.685052	1.20766e-37	0.657407	2.08742e-14	0.746508
	d4 - me	1.68033e-19	0.736972	1.1472e-27	0.708649	2.33154e-34	0.693067	1.08078e-14	0.758619
	me - d6	2.31433e-22	0.73242	3.85958e-31	0.706172	1.00358e-37	0.694911	4.6633e-14	0.773977
	d6 - d7	3.20315e-19	0.765266	9.54372e-26	0.747475	1.62188e-37	0.715897	1.53175e-06	0.857501
	d7 - d8	1.21758e-18	0.779901	1.47556e-30	0.742346	1.22508e-26	0.771206	0.000243875	0.894675
	d8 - d9	4.05479e-10	0.844365	2.88839e-17	0.812663	4.36787e-15	0.836743	0.224791	0.96516
Level of education	Reference: Less than a High school diploma
	High school diploma	2.63825e-18	1.20566	5.8875e-22	1.22241	2.76676e-07	1.10888	1.01616e-30	1.30337
	Bachelor degree	7.5988e-98	1.57892	6.78477e-92	1.52595	4.55379e-30	1.25165	2.49683e-93	1.61384
	Master degree and doctoral students in healthcare	1.13898e-172	2.43658	6.45015e-184	2.3083	2.96886e-51	1.48555	7.80804e-118	2.1739
	Doctoral students outside healthcare	4.4199e-41	3.88674	9.87783e-54	3.6947	1.26682e-08	1.4316	9.21673e-25	2.71043
PCS	Reference: 32. Public service executives and intellectual and artistic professions
	10. Farmers	7.07325e-08	0.609138	1.43105e-07	0.633616	0.353248	1.08096	7.32177e-05	0.674315
	21. Craft workers	5.92061e-22	0.492193	2.874e-22	0.507276	0.00800912	0.835002	9.22656e-09	0.632695
	22. Shopkeepers	1.2423e-15	0.562107	1.61675e-10	0.64854	0.055455	0.882607	1.7557e-06	0.687477
	23. Buisness owners	0.000465041	0.66354	0.00302085	0.72553	0.114383	1.16874	3.24152e-06	0.573579
	31. Liberal professions	3.63862e-06	0.739561	0.000653904	0.821633	0.16329	0.928823	0.000147667	0.766793
	36. Business executives	0.000266116	0.832771	0.0037652	0.882941	2.42692e-17	1.39067	0.406422	0.955913
	41. Intermediate professions in education, health and the public service or similar	0.0017551	0.849224	2.47102e-09	0.763989	0.000124713	0.850922	6.03786e-07	0.757183
	46. Corporate intermediate administrative and commercial professions	0.000566801	0.772575	0.00155042	0.809712	0.0476525	1.13422	0.00353722	0.790306
	47. Technicians	1.77122e-18	0.602214	5.01967e-17	0.646468	0.0811345	0.917819	2.30307e-07	0.722377
	48. Forepersons	4.37571e-14	0.60017	1.94929e-09	0.68855	0.14729	1.08971	6.18625e-05	0.742519
	51. Public sector clerical and service workers	3.28401e-08	0.750725	2.16997e-16	0.687486	0.000374983	0.859218	9.05762e-08	0.742379
	54. Corporate administrative workers	1.91365e-22	0.58789	8.74673e-27	0.591568	0.60867	1.02394	3.99382e-12	0.664544
	55. Retail workers	7.56436e-19	0.603675	7.36078e-16	0.65795	0.036473	0.901814	2.57533e-11	0.665202
	56. Service workers	0.000136926	0.778506	7.54435e-07	0.741152	0.151395	0.919613	1.26996e-06	0.712885
	61. Skilled manual workers	9.33181e-26	0.562869	3.30869e-22	0.618616	9.15306e-05	0.832513	3.37566e-16	0.619624
	66. Unskilled manual workers	5.14507e-18	0.548775	1.26839e-15	0.589252	0.00016562	0.782817	3.90692e-13	0.586606
	69. Agricultural workers	0.00309981	0.690765	0.00248809	0.695928	0.98035	1.00293	0.00361253	0.680915
	Unemployed	3.65598e-17	0.636027	1.314e-10	0.733872	0.00118815	0.86344	1.73102e-15	0.63333
	Students	3.22739e-08	1.42697	2.3245e-05	1.26969	6.83128e-09	1.36413	7.06356e-06	1.36002
	Retired	0.201519	0.933198	0.0596506	1.09508	0.123622	1.06969	0.000729439	0.820381

## Sheet: Tabke C4
Supplementary table C4 : binomial logit regressions wave 2 (Ref. Skilled manual workers)
		Q_K2: Are you very, rather, rather not or not at all in favour of vaccinations in general? wave 2, N= 91211		Q_V10: Do you intend to be vaccinated against Covid-19? wave 2, N= 90611		Q_K24_1: To limit the spread of the coronavirus, do you have confidence in the action of the government? wave 2, N= 90012		Q_K24_2: To limit the spread of the coronavirus, do you have confidence in the ability of scientists? wave 2= 90073
variable	term	p-value	OR	p-value	OR	p-value	OR	p-value	OR
	(Intercept)	7.37662e-66	1.96054	4.63288e-14	1.32953	1.0945e-08	0.808177	6.81231e-81	2.20952
Gender	Reference: Men
	Women	3.45165e-70	0.746758	0	0.498607	4.11607e-06	0.935174	2.36977e-22	0.842795
Age	Reference: 35-49
	18-24	0.0252355	0.919011	0.116426	0.94532	9.668e-21	0.713429	0.0343553	0.91948
	25-34	2.2837e-14	0.823061	1.55536e-33	0.747265	2.2128e-38	0.733149	3.55003e-08	0.862426
	50-64	2.84403e-06	1.10696	1.66638e-77	1.46432	2.30294e-60	1.38058	1.00332e-45	1.3983
	65-74	8.20096e-11	1.29886	2.61106e-73	2.00877	3.11374e-54	1.73245	9.94219e-25	1.56601
	75 and more	1.78313e-30	1.77089	7.37304e-84	2.50373	1.14228e-69	2.11428	4.74576e-21	1.63496
Income	Reference: d9 - max
	min - d1	1.00198e-23	0.663324	1.7827e-15	0.73297	1.26639e-27	0.664939	5.39729e-14	0.722049
	d1 - d2	7.94957e-28	0.632798	4.93068e-18	0.704093	3.40246e-36	0.609105	7.89429e-19	0.676674
	d2 - d3	1.97885e-29	0.647722	1.14336e-29	0.658564	4.42913e-33	0.651411	9.78045e-13	0.745817
	d3 - d4	3.20712e-24	0.693056	1.23193e-28	0.685052	1.20766e-37	0.657407	2.08742e-14	0.746508
	d4 - me	1.68033e-19	0.736972	1.1472e-27	0.708649	2.33154e-34	0.693067	1.08078e-14	0.758619
	me - d6	2.31433e-22	0.73242	3.85958e-31	0.706172	1.00358e-37	0.694911	4.6633e-14	0.773977
	d6 - d7	3.20315e-19	0.765266	9.54372e-26	0.747475	1.62188e-37	0.715897	1.53175e-06	0.857501
	d7 - d8	1.21758e-18	0.779901	1.47556e-30	0.742346	1.22508e-26	0.771206	0.000243875	0.894675
	d8 - d9	4.05479e-10	0.844365	2.88839e-17	0.812663	4.36787e-15	0.836743	0.224791	0.96516
Level of education	Reference: Less than a High school diploma
	High school diploma	2.63825e-18	1.20566	5.8875e-22	1.22241	2.76676e-07	1.10888	1.01616e-30	1.30337
	Bachelor degree	7.5988e-98	1.57892	6.78477e-92	1.52595	4.55379e-30	1.25165	2.49683e-93	1.61384
	Master degree and doctoral students in healthcare	1.13898e-172	2.43658	6.45015e-184	2.3083	2.96886e-51	1.48555	7.80804e-118	2.1739
	Doctoral students outside healthcare	4.4199e-41	3.88674	9.87783e-54	3.6947	1.26682e-08	1.4316	9.21673e-25	2.71043
PCS	Reference: 61. Skilled manual workers
	10. Farmers	0.35923	1.0822	0.774517	1.02425	0.00153051	1.29843	0.362852	1.08827
	21. Craft workers	0.0408679	0.874437	0.00245661	0.820017	0.96379	1.00299	0.768363	1.02109
	22. Shopkeepers	0.983306	0.998646	0.46088	1.04837	0.358626	1.06017	0.1399	1.10951
	23. Buisness owners	0.148321	1.17885	0.135522	1.17283	0.000585839	1.40388	0.50384	0.925688
	31. Liberal professions	5.32646e-06	1.31391	4.32492e-07	1.32818	0.0416688	1.11569	0.000901569	1.23751
	32. Public service executives and intellectual and artistic professions	9.33181e-26	1.77661	3.30869e-22	1.61651	9.15306e-05	1.20118	3.37566e-16	1.61388
	36. Business executives	2.89804e-19	1.47951	6.21416e-18	1.42728	1.56731e-37	1.67045	3.64727e-20	1.54273
	41. Intermediate professions in education, health and the public service or similar	1.03499e-20	1.50874	4.69675e-07	1.235	0.600402	1.02211	1.63712e-05	1.222
	46. Corporate intermediate administrative and commercial professions	5.16813e-06	1.37256	3.00864e-05	1.30891	1.02844e-06	1.36241	0.00112464	1.27546
	47. Technicians	0.162895	1.0699	0.349015	1.04502	0.0378395	1.10247	0.00347781	1.16583
	48. Forepersons	0.284142	1.06627	0.0656199	1.11305	2.88228e-06	1.30894	0.00604933	1.19834
	51. Public sector clerical and service workers	3.77049e-12	1.33375	0.00881558	1.11133	0.435121	1.03208	4.15484e-05	1.19811
	54. Corporate administrative workers	0.344838	1.04445	0.323322	0.956276	4.45782e-06	1.22994	0.15685	1.0725
	55. Retail workers	0.134615	1.0725	0.184521	1.06358	0.0872973	1.08324	0.154169	1.07356
	56. Service workers	1.29925e-08	1.3831	0.00123218	1.19808	0.0764161	1.10462	0.0198024	1.15051
	66. Unskilled manual workers	0.672039	0.974959	0.422061	0.952532	0.320127	0.940307	0.383764	0.946713
	69. Agricultural workers	0.0886494	1.22722	0.314401	1.12498	0.111717	1.2047	0.456382	1.09892
	Unemployed	0.00451806	1.12997	5.73656e-05	1.18631	0.393419	1.03715	0.629955	1.02212
	Students	7.98235e-64	2.53517	7.4198e-45	2.05247	2.77246e-22	1.63857	1.64601e-41	2.19492
	Retired	1.17591e-30	1.65793	1.10167e-40	1.7702	1.33242e-09	1.28489	2.90645e-09	1.324
