# Supplementary material for: The role of professional socialisation in confidence in vaccines and vaccination decision-makers: Insights from a large multi-wave survey in France
Source: PLoS One. 2025 Aug 12;20(8):e0328548. doi: 10.1371/journal.pone.0328548 (PMC12342297; doi:10.1371/journal.pone.0328548)
Supplement: S5 File — (XLSX) [file pone.0328548.s005.xlsx]

## Sheet: Table D1
Supplementary table D1 : binomial logit regressions wave 3 (Ref. Public sector clerical and service workers)
		Q_K2: Are you very, rather, rather not or not at all in favour of vaccinations in general? Wave 3, N=72394		Vaccination, Wave 3, N=72383		Q_K24_1: To limit the spread of the coronavirus, do you have confidence in the action of the government? Wave 3, N=72325		Q_K24_2: To limit the spread of the coronavirus, do you have confidence in the ability of scientists?, Wave 3, N=72324
variables	term	p-value	OR	p-value	OR	p-value	OR	p-value	OR
	(Intercept)	9.04991e-206	5.66278	1.18192e-218	6.23338	4.4025e-14	1.36132	2.93536e-182	6.9395
Gender	Reference: Men
	Women	1.83178e-35	0.741532	0.000200746	0.913533	8.52781e-11	0.897914	0.103615	0.954753
Age	Reference: 35-49
	18-24	3.79777e-12	0.698695	2.02678e-17	0.656603	1.02909e-19	0.676425	2.77819e-05	0.777296
	25-34	4.08507e-16	0.755083	6.46292e-37	0.659123	1.9518e-36	0.70864	1.25659e-08	0.795695
	50-64	7.50941e-35	1.46179	2.97504e-83	1.84774	1.04871e-29	1.28627	4.94455e-57	1.82935
	65-74	1.87582e-24	1.88484	1.31847e-47	2.83126	6.27664e-30	1.56857	8.16426e-31	2.37183
	75 and more	2.18512e-31	2.63416	1.22273e-37	3.47947	5.68602e-49	2.0505	4.61706e-33	3.30226
Income	Reference: d9 - max
	min - d1	1.64721e-21	0.578034	1.45084e-37	0.478135	3.56611e-24	0.646177	5.54646e-12	0.622603
	d1 - d2	2.75707e-21	0.57169	8.25105e-38	0.466463	4.48589e-30	0.598933	5.44904e-12	0.616925
	d2 - d3	4.34006e-25	0.570528	3.42331e-38	0.489591	4.0529e-28	0.638649	1.92968e-16	0.590949
	d3 - d4	1.638e-24	0.592837	6.39423e-36	0.518864	6.14815e-30	0.654898	2.05387e-11	0.661452
	d4 - me	2.72003e-13	0.696305	2.28846e-33	0.548178	1.50073e-26	0.693384	7.73502e-13	0.659728
	me - d6	3.70331e-15	0.693012	1.15186e-28	0.58901	8.61359e-33	0.680759	6.81201e-07	0.756265
	d6 - d7	1.56621e-14	0.716724	3.64846e-25	0.6308	2.74765e-34	0.696348	5.09098e-09	0.738792
	d7 - d8	5.7073e-10	0.774358	1.85652e-17	0.697938	2.94578e-24	0.754851	2.8305e-05	0.812303
	d8 - d9	8.03979e-05	0.854718	8.74961e-08	0.802957	2.07002e-14	0.820572	0.221588	0.942227
Level of education	Reference: Less than a High school diploma
	High school diploma	2.56607e-07	1.17278	0.0457327	1.06629	0.12246	1.03598	2.46756e-05	1.16663
	Bachelor degree	8.80598e-35	1.47342	2.80689e-12	1.25568	1.85266e-19	1.22319	6.85912e-30	1.53568
	Master degree and doctoral students in healthcare	1.04494e-63	2.1854	6.58025e-29	1.67083	1.50946e-42	1.50791	3.19605e-43	2.15362
	Doctoral students outside healthcare	2.01587e-15	3.22205	2.43967e-08	2.08778	2.57457e-06	1.39478	4.0302e-09	2.61789
PCS	Reference: 51. Public sector clerical and service workers
	10. Farmers	0.0238041	0.771095	0.0272763	0.772365	0.111904	1.15719	0.959531	1.00746
	21. Craft workers	0.0071014	0.780444	6.06769e-06	0.664408	0.215347	1.09632	0.243999	0.879617
	22. Shopkeepers	0.00622456	0.788405	0.00100982	0.749459	0.111608	1.11772	0.006809	0.760656
	23. Buisness owners	0.345901	1.19156	0.552083	1.11592	0.000143025	1.56948	0.952254	0.987843
	31. Liberal professions	0.39479	1.07302	0.806266	0.980294	0.000266612	1.23344	0.210856	1.13563
	32. Public service executives and intellectual and artistic professions	5.08501e-06	1.39946	1.14255e-05	1.38209	6.51377e-07	1.2666	0.000285299	1.38479
	36. Business executives	4.11719e-05	1.26803	2.63334e-06	1.31536	3.2545e-32	1.6072	2.85517e-07	1.44171
	41. Intermediate professions in education, health and the public service or similar	0.00620972	1.16425	0.0710932	1.10678	0.21655	1.05151	0.407813	1.05634
	46. Corporate intermediate administrative and commercial professions	0.284194	1.10572	0.013099	1.27603	1.12924e-10	1.56477	0.76632	1.03362
	47. Technicians	0.0101103	0.847134	7.6975e-05	0.777482	0.998826	1.00007	0.203652	0.907072
	48. Forepersons	0.0890356	0.87215	0.486189	0.94373	0.00909641	1.17333	0.652364	0.957117
	54. Corporate administrative workers	0.00647633	0.85477	6.01869e-06	0.76842	0.0165344	1.11502	0.0368435	0.864787
	55. Retail workers	0.00141733	0.824576	1.16452e-06	0.744796	0.194098	1.06608	0.370959	0.936713
	56. Service workers	0.363943	0.935303	0.0258706	0.845328	0.117707	1.09802	0.731202	0.969673
	61. Skilled manual workers	9.613e-05	0.798963	1.31207e-09	0.704821	0.438653	0.96513	0.0372875	0.868212
	66. Unskilled manual workers	0.00113535	0.767041	4.88969e-06	0.688805	0.0909735	0.889343	0.00357146	0.761443
	69. Agricultural workers	0.319413	0.850995	0.00244493	0.630484	0.777652	0.962914	0.0633142	0.720538
	Students	1.05485e-14	1.75392	2.51686e-05	1.33955	5.08311e-18	1.629	1.27622e-11	1.80024
	Unemployed	5.39078e-07	0.75755	9.79201e-25	0.570988	0.00543855	0.882873	8.01222e-07	0.726385
	Retired	3.5393e-09	1.43853	1.42035e-12	1.62507	3.12505e-05	1.19099	0.0438697	1.16135

## Sheet: Table D2
Supplementary table D2 : binomial logit regressions wave 3 (Ref. Intermediate professions in education, health and the public service or similar)
		Q_K2: Are you very, rather, rather not or not at all in favour of vaccinations in general? Wave 3, N=72394		Vaccination, Wave 3, N=72383		Q_K24_1: To limit the spread of the coronavirus, do you have confidence in the action of the government? Wave 3, N=72325		Q_K24_2: To limit the spread of the coronavirus, do you have confidence in the ability of scientists?, Wave 3, N=72324
variables	term	p-value	OR	p-value	OR	p-value	OR	p-value	OR
	(Intercept)	1.99341e-207	6.59291	4.65062e-212	6.89897	5.20947e-17	1.43145	7.91989e-166	7.33049
Gender	Reference: Men
	Women	1.83178e-35	0.741532	0.000200746	0.913533	8.52781e-11	0.897914	0.103615	0.954753
Age	Reference: 35-49
	18-24	3.79777e-12	0.698695	2.02678e-17	0.656603	1.02909e-19	0.676425	2.77819e-05	0.777296
	25-34	4.08507e-16	0.755083	6.46292e-37	0.659123	1.9518e-36	0.70864	1.25659e-08	0.795695
	50-64	7.50941e-35	1.46179	2.97504e-83	1.84774	1.04871e-29	1.28627	4.94455e-57	1.82935
	65-74	1.87582e-24	1.88484	1.31847e-47	2.83126	6.27664e-30	1.56857	8.16426e-31	2.37183
	75 and more	2.18512e-31	2.63416	1.22273e-37	3.47947	5.68602e-49	2.0505	4.61706e-33	3.30226
Income	Reference: d9 - max
	min - d1	1.64721e-21	0.578034	1.45084e-37	0.478135	3.56611e-24	0.646177	5.54646e-12	0.622603
	d1 - d2	2.75707e-21	0.57169	8.25105e-38	0.466463	4.48589e-30	0.598933	5.44904e-12	0.616925
	d2 - d3	4.34006e-25	0.570528	3.42331e-38	0.489591	4.0529e-28	0.638649	1.92968e-16	0.590949
	d3 - d4	1.638e-24	0.592837	6.39423e-36	0.518864	6.14815e-30	0.654898	2.05387e-11	0.661452
	d4 - me	2.72003e-13	0.696305	2.28846e-33	0.548178	1.50073e-26	0.693384	7.73502e-13	0.659728
	me - d6	3.70331e-15	0.693012	1.15186e-28	0.58901	8.61359e-33	0.680759	6.81201e-07	0.756265
	d6 - d7	1.56621e-14	0.716724	3.64846e-25	0.6308	2.74765e-34	0.696348	5.09098e-09	0.738792
	d7 - d8	5.7073e-10	0.774358	1.85652e-17	0.697938	2.94578e-24	0.754851	2.8305e-05	0.812303
	d8 - d9	8.03979e-05	0.854718	8.74961e-08	0.802957	2.07002e-14	0.820572	0.221588	0.942227
Level of education	Reference: Less than a High school diploma
	High school diploma	2.56607e-07	1.17278	0.0457327	1.06629	0.12246	1.03598	2.46756e-05	1.16663
	Bachelor degree	8.80598e-35	1.47342	2.80689e-12	1.25568	1.85266e-19	1.22319	6.85912e-30	1.53568
	Master degree and doctoral students in healthcare	1.04494e-63	2.1854	6.58025e-29	1.67083	1.50946e-42	1.50791	3.19605e-43	2.15362
	Doctoral students outside healthcare	2.01587e-15	3.22205	2.43967e-08	2.08778	2.57457e-06	1.39478	4.0302e-09	2.61789
PCS	Reference: 41. Intermediate professions in education, health and the public service or similar
	10. Farmers	0.000411534	0.662308	0.00235521	0.69785	0.298984	1.1005	0.749212	0.953728
	21. Craft workers	2.23462e-05	0.670338	3.20145e-08	0.600309	0.576975	1.04261	0.103889	0.832701
	22. Shopkeepers	1.14492e-05	0.677176	1.24533e-05	0.677154	0.384884	1.06297	0.00146721	0.720085
	23. Buisness owners	0.901133	1.02345	0.964518	1.00826	0.000723714	1.4926	0.743623	0.935154
	31. Liberal professions	0.329591	0.921639	0.1369	0.885719	0.00516533	1.17302	0.479715	1.07506
	32. Public service executives and intellectual and artistic professions	0.0134252	1.20202	0.00267145	1.24875	6.94889e-05	1.20455	0.00270356	1.31093
	36. Business executives	0.147972	1.08914	0.00332087	1.18846	5.53283e-27	1.52847	1.63338e-05	1.36481
	46. Corporate intermediate administrative and commercial professions	0.585997	0.949724	0.149334	1.15292	9.07147e-09	1.48812	0.846107	0.978487
	47. Technicians	1.86955e-06	0.72762	6.51126e-08	0.702473	0.313485	0.951083	0.0540512	0.858692
	48. Forepersons	0.000456636	0.749107	0.0596769	0.852682	0.0752488	1.11585	0.320974	0.906068
	51. Public sector clerical and service workers	0.00620972	0.858919	0.0710932	0.903524	0.21655	0.951013	0.407813	0.946663
	54. Corporate administrative workers	2.13686e-07	0.734179	8.33881e-10	0.694286	0.195971	1.0604	0.00510626	0.818661
	55. Retail workers	4.9777e-08	0.708244	2.8968e-10	0.672941	0.782457	1.01386	0.114122	0.886751
	56. Service workers	0.00413725	0.80335	0.000510241	0.763774	0.473908	1.04423	0.354547	0.917954
	61. Skilled manual workers	1.06426e-09	0.686245	1.80927e-13	0.636822	0.0697042	0.917852	0.00687916	0.821904
	66. Unskilled manual workers	7.68617e-07	0.658826	1.72102e-08	0.622352	0.0171846	0.845777	0.000729632	0.72083
	69. Agricultural workers	0.0551136	0.730936	0.000245378	0.569657	0.511979	0.915744	0.0317558	0.682106
	Students	3.99987e-08	1.50648	0.0071386	1.21031	1.11556e-14	1.5492	2.01927e-09	1.70422
	Unemployed	2.07191e-13	0.650674	4.1289e-31	0.515901	0.000116848	0.839624	3.99614e-08	0.687642
	Retired	0.00111039	1.23558	6.34189e-08	1.46829	0.00365058	1.13265	0.223172	1.09941

## Sheet: Table D3
Supplementary table D3 : binomial logit regressions wave 3 (Ref. Public service executives and intellectual and artistic professions)
		Q_K2: Are you very, rather, rather not or not at all in favour of vaccinations in general? Wave 3, N=72394		Vaccination, Wave 3, N=72383		Q_K24_1: To limit the spread of the coronavirus, do you have confidence in the action of the government? Wave 3, N=72325		Q_K24_2: To limit the spread of the coronavirus, do you have confidence in the ability of scientists?, Wave 3, N=72324
variables	term	p-value	OR	p-value	OR	p-value	OR	p-value	OR
	(Intercept)	4.41871e-160	7.92481	3.37973e-172	8.6151	2.24248e-29	1.72426	2.44662e-131	9.60978
Gender	Reference: Men
	Women	1.83178e-35	0.741532	0.000200746	0.913533	8.52781e-11	0.897914	0.103615	0.954753
Age	Reference: 35-49
	18-24	3.79777e-12	0.698695	2.02678e-17	0.656603	1.02909e-19	0.676425	2.77819e-05	0.777296
	25-34	4.08507e-16	0.755083	6.46292e-37	0.659123	1.9518e-36	0.70864	1.25659e-08	0.795695
	50-64	7.50941e-35	1.46179	2.97504e-83	1.84774	1.04871e-29	1.28627	4.94455e-57	1.82935
	65-74	1.87582e-24	1.88484	1.31847e-47	2.83126	6.27664e-30	1.56857	8.16426e-31	2.37183
	75 and more	2.18512e-31	2.63416	1.22273e-37	3.47947	5.68602e-49	2.0505	4.61706e-33	3.30226
Income	Reference: d9 - max
	min - d1	1.64721e-21	0.578034	1.45084e-37	0.478135	3.56611e-24	0.646177	5.54646e-12	0.622603
	d1 - d2	2.75707e-21	0.57169	8.25105e-38	0.466463	4.48589e-30	0.598933	5.44904e-12	0.616925
	d2 - d3	4.34006e-25	0.570528	3.42331e-38	0.489591	4.0529e-28	0.638649	1.92968e-16	0.590949
	d3 - d4	1.638e-24	0.592837	6.39423e-36	0.518864	6.14815e-30	0.654898	2.05387e-11	0.661452
	d4 - me	2.72003e-13	0.696305	2.28846e-33	0.548178	1.50073e-26	0.693384	7.73502e-13	0.659728
	me - d6	3.70331e-15	0.693012	1.15186e-28	0.58901	8.61359e-33	0.680759	6.81201e-07	0.756265
	d6 - d7	1.56621e-14	0.716724	3.64846e-25	0.6308	2.74765e-34	0.696348	5.09098e-09	0.738792
	d7 - d8	5.7073e-10	0.774358	1.85652e-17	0.697938	2.94578e-24	0.754851	2.8305e-05	0.812303
	d8 - d9	8.03979e-05	0.854718	8.74961e-08	0.802957	2.07002e-14	0.820572	0.221588	0.942227
Level of education	Reference: Less than a High school diploma
	High school diploma	2.56607e-07	1.17278	0.0457327	1.06629	0.12246	1.03598	2.46756e-05	1.16663
	Bachelor degree	8.80598e-35	1.47342	2.80689e-12	1.25568	1.85266e-19	1.22319	6.85912e-30	1.53568
	Master degree and doctoral students in healthcare	1.04494e-63	2.1854	6.58025e-29	1.67083	1.50946e-42	1.50791	3.19605e-43	2.15362
	Doctoral students outside healthcare	2.01587e-15	3.22205	2.43967e-08	2.08778	2.57457e-06	1.39478	4.0302e-09	2.61789
PCS	Reference: 32. Public service executives and intellectual and artistic professions
	10. Farmers	2.21155e-06	0.550996	4.77447e-06	0.558838	0.342853	0.913619	0.0463762	0.727519
	21. Craft workers	3.44338e-08	0.557676	1.63067e-12	0.480727	0.0662847	0.865558	0.000376981	0.635197
	22. Shopkeepers	1.33474e-08	0.563365	1.37663e-09	0.542264	0.0925211	0.882458	5.32602e-07	0.549292
	23. Buisness owners	0.401169	0.851442	0.25941	0.807413	0.0743611	1.23913	0.11123	0.71335
	31. Liberal professions	0.00505381	0.766741	0.000203545	0.709283	0.66239	0.973821	0.0889028	0.820071
	36. Business executives	0.175661	0.906087	0.492111	0.95172	6.81211e-08	1.26891	0.653984	1.0411
	41. Intermediate professions in education, health and the public service or similar	0.0134252	0.831933	0.00267145	0.800799	6.94889e-05	0.830182	0.00270356	0.762815
	46. Corporate intermediate administrative and commercial professions	0.0260072	0.790107	0.464343	0.923261	0.00387367	1.23541	0.0209738	0.746405
	47. Technicians	9.57612e-10	0.605331	9.40595e-13	0.56254	1.98469e-05	0.789572	2.00299e-05	0.655023
	48. Forepersons	6.64182e-07	0.623206	7.99716e-05	0.682827	0.247453	0.926358	0.00142863	0.691162
	51. Public sector clerical and service workers	5.08501e-06	0.714563	1.14255e-05	0.723541	6.51377e-07	0.789514	0.000285299	0.722129
	54. Corporate administrative workers	1.44082e-10	0.610787	1.60586e-14	0.555984	0.0139494	0.880323	5.31642e-07	0.624488
	55. Retail workers	4.23319e-11	0.589212	7.28975e-15	0.538891	0.00207209	0.841689	6.53346e-05	0.676427
	56. Service workers	9.53567e-06	0.668333	8.36742e-08	0.61163	0.0295789	0.866904	0.00136837	0.700229
	61. Skilled manual workers	9.3953e-13	0.57091	4.73873e-18	0.509967	3.3694e-07	0.761984	8.00128e-07	0.626961
	66. Unskilled manual workers	7.6935e-10	0.548099	7.69464e-13	0.498379	2.20114e-06	0.702149	1.89417e-07	0.54986
	69. Agricultural workers	0.00353771	0.60809	1.05667e-06	0.456181	0.0446346	0.760234	0.000521325	0.520321
	Students	0.0118673	1.25329	0.716855	0.969218	5.37841e-05	1.28612	0.0155379	1.30001
	Unemployed	6.17426e-16	0.541317	1.10748e-32	0.413134	2.40722e-12	0.697041	1.47387e-12	0.524544
	Retired	0.731746	1.02792	0.0568091	1.1758	0.208358	0.940302	0.0720685	0.838644

## Sheet: Table D4
Supplementary table D4 : binomial logit regressions wave 3 (Ref. Skilled manual workers)
		Q_K2: Are you very, rather, rather not or not at all in favour of vaccinations in general? Wave 3, N=72394		Vaccination, Wave 3, N=72383		Q_K24_1: To limit the spread of the coronavirus, do you have confidence in the action of the government? Wave 3, N=72325		Q_K24_2: To limit the spread of the coronavirus, do you have confidence in the ability of scientists?, Wave 3, N=72324
variables	term	p-value	OR	p-value	OR	p-value	OR	p-value	OR
	(Intercept)	8.53292e-160	4.52435	2.51974e-154	4.39342	2.12992e-10	1.31386	6.50973e-164	6.02496
Gender	Reference: Men
	Women	1.83178e-35	0.741532	0.000200746	0.913533	8.52781e-11	0.897914	0.103615	0.954753
Age	Reference: 35-49
	18-24	3.79777e-12	0.698695	2.02678e-17	0.656603	1.02909e-19	0.676425	2.77819e-05	0.777296
	25-34	4.08507e-16	0.755083	6.46292e-37	0.659123	1.9518e-36	0.70864	1.25659e-08	0.795695
	50-64	7.50941e-35	1.46179	2.97504e-83	1.84774	1.04871e-29	1.28627	4.94455e-57	1.82935
	65-74	1.87582e-24	1.88484	1.31847e-47	2.83126	6.27664e-30	1.56857	8.16426e-31	2.37183
	75 and more	2.18512e-31	2.63416	1.22273e-37	3.47947	5.68602e-49	2.0505	4.61706e-33	3.30226
Income	Reference: d9 - max
	min - d1	1.64721e-21	0.578034	1.45084e-37	0.478135	3.56611e-24	0.646177	5.54646e-12	0.622603
	d1 - d2	2.75707e-21	0.57169	8.25105e-38	0.466463	4.48589e-30	0.598933	5.44904e-12	0.616925
	d2 - d3	4.34006e-25	0.570528	3.42331e-38	0.489591	4.0529e-28	0.638649	1.92968e-16	0.590949
	d3 - d4	1.638e-24	0.592837	6.39423e-36	0.518864	6.14815e-30	0.654898	2.05387e-11	0.661452
	d4 - me	2.72003e-13	0.696305	2.28846e-33	0.548178	1.50073e-26	0.693384	7.73502e-13	0.659728
	me - d6	3.70331e-15	0.693012	1.15186e-28	0.58901	8.61359e-33	0.680759	6.81201e-07	0.756265
	d6 - d7	1.56621e-14	0.716724	3.64846e-25	0.6308	2.74765e-34	0.696348	5.09098e-09	0.738792
	d7 - d8	5.7073e-10	0.774358	1.85652e-17	0.697938	2.94578e-24	0.754851	2.8305e-05	0.812303
	d8 - d9	8.03979e-05	0.854718	8.74961e-08	0.802957	2.07002e-14	0.820572	0.221588	0.942227
Level of education	Reference: Less than a High school diploma
	High school diploma	2.56607e-07	1.17278	0.0457327	1.06629	0.12246	1.03598	2.46756e-05	1.16663
	Bachelor degree	8.80598e-35	1.47342	2.80689e-12	1.25568	1.85266e-19	1.22319	6.85912e-30	1.53568
	Master degree and doctoral students in healthcare	1.04494e-63	2.1854	6.58025e-29	1.67083	1.50946e-42	1.50791	3.19605e-43	2.15362
	Doctoral students outside healthcare	2.01587e-15	3.22205	2.43967e-08	2.08778	2.57457e-06	1.39478	4.0302e-09	2.61789
PCS	Reference: 61. Skilled manual workers
	10. Farmers	0.760945	0.965119	0.438419	1.09583	0.0536083	1.199	0.314805	1.16039
	21. Craft workers	0.802544	0.97682	0.517986	0.942663	0.0965154	1.13593	0.906831	1.01314
	22. Shopkeepers	0.882	0.986784	0.493404	1.06333	0.0447236	1.15811	0.202336	0.876118
	23. Buisness owners	0.0326446	1.49138	0.013132	1.58326	5.36664e-05	1.62619	0.529828	1.13779
	31. Liberal professions	0.000679054	1.34302	9.38812e-05	1.39084	8.00439e-05	1.27801	0.0109685	1.30801
	32. Public service executives and intellectual and artistic professions	9.3953e-13	1.75159	4.73873e-18	1.96091	3.3694e-07	1.31236	8.00128e-07	1.595
	36. Business executives	2.27989e-13	1.58709	1.62975e-23	1.86624	2.75158e-28	1.66527	2.88716e-11	1.66055
	46. Corporate intermediate administrative and commercial professions	0.000846165	1.38394	4.18234e-09	1.81043	4.29523e-11	1.62131	0.128915	1.19051
	41. Intermediate professions in education, health and the public service or similar	1.06426e-09	1.45721	1.80927e-13	1.5703	0.0697042	1.0895	0.00687916	1.21669
	47. Technicians	0.386669	1.06029	0.136256	1.10309	0.507276	1.03621	0.582276	1.04476
	48. Forepersons	0.291717	1.0916	0.000593537	1.33896	0.00254467	1.21572	0.328382	1.1024
	51. Public sector clerical and service workers	9.613e-05	1.25162	1.31207e-09	1.4188	0.438653	1.03613	0.0372875	1.15179
	54. Corporate administrative workers	0.288087	1.06985	0.171067	1.09023	0.00492445	1.1553	0.958337	0.996055
	55. Retail workers	0.624257	1.03206	0.38512	1.05672	0.064009	1.1046	0.322875	1.0789
	56. Service workers	0.041497	1.17065	0.0198561	1.19935	0.0427279	1.13769	0.235376	1.11686
	66. Unskilled manual workers	0.623858	0.960045	0.780004	0.977277	0.254569	0.921475	0.166576	0.877025
	69. Agricultural workers	0.698437	1.06512	0.465171	0.894531	0.986421	0.997703	0.292614	0.82991
	Students	2.58776e-25	2.19525	3.01272e-19	1.90055	2.69899e-18	1.68785	3.80299e-16	2.07351
	Unemployed	0.36994	0.948166	0.000247036	0.810118	0.0720403	0.914771	0.0092583	0.836645
	Retired	1.93785e-19	1.80049	3.24855e-32	2.30565	7.49177e-06	1.23402	0.000175712	1.33763
