# Supplementary material for: The role of professional socialisation in confidence in vaccines and vaccination decision-makers: Insights from a large multi-wave survey in France
Source: PLoS One. 2025 Aug 12;20(8):e0328548. doi: 10.1371/journal.pone.0328548 (PMC12342297; doi:10.1371/journal.pone.0328548)
Supplement: S6 File — (XLSX) [file pone.0328548.s006.xlsx]

## Sheet: Table E1
Supplementary table E1 : ordinal logisitc regressions wave 2 (Ref. Public sector clerical and service workers)
		Q_K2: Are you very, rather, rather not or not at all in favour of vaccinations in general? wave 2, N= 91211		Q_V10: Do you intend to be vaccinated against Covid-19? wave 2, N= 90611		Q_K24_1: To limit the spread of the coronavirus, do you have confidence in the action of the government? wave 2, N= 90012		Q_K24_2: To limit the spread of the coronavirus, do you have confidence in the ability of scientists? wave 2= 90073
		Order : « Not at all » -> 1 -> « Rather not in favour » -> 2 -> « Don’t know »-> 3 ->« Rather in favour »-> 4 ->« Very in favour»		Order : « Certainly not » -> 1 -> « Probably not » ->2-> « Don’t know »->3 ->« Yes, maybe »->4->« Yes, certainly »		Order : « No, not at all » -> 1 -> « No, rather not » -> 2 -> « Don’t know »-> 3 ->« Yes, rather »-> 4 ->« Yes, certainly »		Order : « No, not at all » -> 1 -> « No, rather not » -> 2 -> « Don’t know »-> 3 ->« Yes, rather »-> 4 ->« Yes, certainly »
variables	term	p-value	OR	p-value	OR	p-value	OR	p-value	OR
	(Intercept): 1	3.52502e-05	1.34	1.42557e-05	0.74	0.00015	1.24	1.54e-13	2.21
	(Intercept): 2	0	0.03	7.89284e-11	1.57	0	0.4	0.016	0.82
	(Intercept): 3	0	98.74	0	1.83	0	3.67	0	5.41
	(Intercept): 4	0	0.33	0.864352	0.99	0	0.25	0	0.37
Gender	Reference: Men
	Women: 1	0.349523	0.97	1.77478e-07	0.85	6.4e-14	1.19	3.2e-07	1.25
	Women: 2	3.82442e-06	0.62	0.280376	1.03	6.7e-16	1.25	8.4e-13	1.28
	Women: 3	0.00508012	1.34	0	0.64	0	0.77	0	0.75
	Women: 4	0	0.73	0	0.67	1.8e-09	0.86	0	0.77
Age	Reference: 35-49
	18-24: 1	0.760703	0.98	9.15313e-06	0.76	0.013	0.88	1	1
	18-24: 2	0.0487232	1.54	0.0325899	0.87	0.58	1.04	0.43	1.06
	18-24: 3	0.0168344	0.59	0.101083	1.1	2e-06	0.74	0.0062	0.84
	18-24: 4	0.0682477	1.09	0.014044	1.13	0.046	0.86	3.9e-05	1.21
	25-34: 1	0.217459	0.95	7.16596e-06	0.84	0.013	0.92	0.81	0.99
	25-34: 2	0.0472781	1.38	1.97878e-10	0.76	0.062	0.92	0.069	0.91
	25-34: 3	0.00170234	0.6	0.216295	1.05	6.1e-05	0.84	0.042	0.91
	25-34: 4	0.076309	1.06	1.27574e-06	0.85	2.1e-06	0.79	0.21	1.04
	50-64: 1	1.35739e-08	1.24	3.25591e-09	1.26	1.9e-05	1.14	0.038	1.13
	50-64: 2	0.946382	0.99	0.000322284	1.14	1e-05	1.18	1.6e-05	1.22
	50-64: 3	0.954664	0.99	2.12487e-05	1.14	0.00012	1.15	4e-05	1.16
	50-64: 4	3.97401e-10	1.17	3.8034e-12	1.19	0.06	1.07	1.3e-08	1.15
	65-74: 1	0.00331948	1.24	0.000122924	1.38	0.00086	1.23	0.0031	1.4
	65-74: 2	0.0724063	0.61	0.0120091	1.21	5.7e-05	1.31	0.06	1.17
	65-74: 3	0.0850978	1.6	0.000119617	1.24	0.00083	1.23	0.0031	1.21
	65-74: 4	0	1.85	0	1.62	4.7e-08	1.38	8e-15	1.39
	75 and more: 1	0.708671	1.03	0.114761	1.19	3.2e-05	1.39	4.3e-05	1.85
	75 and more: 2	0.00413508	2.22	6.1351e-05	1.49	0	2.07	7.5e-07	1.65
	75 and more: 3	0.0455054	0.58	8.46262e-06	1.36	0.82	1.02	0.69	0.97
	75 and more: 4	0	2.53	0	1.82	2.5e-12	1.59	0	1.65
Income	Reference: d9 - max
	min - d1: 1	1.44111e-06	0.71	1.03134e-05	0.72	1.8e-11	0.68	0.13	0.85
	min - d1: 2	0.0494166	1.6	0.0402127	1.17	6.4e-06	1.36	0.0058	1.26
	min - d1: 3	0.00263682	0.49	0.00019798	0.8	0	0.54	1.8e-15	0.59
	min - d1: 4	0.0936137	0.92	0.019081	0.89	1.9e-08	1.42	4.5e-10	1.32
	d1 - d2: 1	0.112376	0.89	3.1592e-06	0.7	8.5e-11	0.68	0.01	0.76
	d1 - d2: 2	0.0176565	1.74	0.00261968	1.26	0.00014	1.3	0.0048	1.26
	d1 - d2: 3	0.000100545	0.41	1.32118e-06	0.74	0	0.53	1.3e-15	0.59
	d1 - d2: 4	0.000503576	0.84	0.0258976	0.89	0.00094	1.25	0.0014	1.17
	d2 - d3: 1	0.000217092	0.78	0.0631626	0.88	4.9e-07	0.76	0.0057	0.75
	d2 - d3: 2	0.211974	1.35	0.645723	0.97	0.00041	1.25	0.00022	1.34
	d2 - d3: 3	0.0228672	0.58	2.78061e-05	0.79	0	0.57	1.5e-12	0.64
	d2 - d3: 4	5.29516e-11	0.74	4.47063e-06	0.81	0.00061	1.24	0.15	1.07
	d3 - d4: 1	0.00952199	0.85	0.000869168	0.81	8.3e-07	0.78	0.15	0.87
	d3 - d4: 2	0.125398	1.41	0.0347652	1.14	0.0034	1.19	0.17	1.11
	d3 - d4: 3	0.0118927	0.57	3.61766e-06	0.79	0	0.61	3.2e-08	0.72
	d3 - d4: 4	1.97206e-10	0.77	4.57405e-11	0.76	0.77	1.02	0.64	0.98
	d4 - me: 1	0.00927302	0.85	0.0464939	0.88	6.7e-05	0.82	0.41	0.93
	d4 - me: 2	0.253865	1.29	0.00454264	1.18	0.0087	1.16	0.19	1.09
	d4 - me: 3	0.0521725	0.65	1.15366e-09	0.75	0	0.63	3.4e-09	0.72
	d4 - me: 4	3.50347e-09	0.8	6.68867e-08	0.81	0.015	1.13	0.45	1.03
	me - d6: 1	0.0595672	0.9	0.000566274	0.82	8.4e-06	0.82	0.2	0.9
	me - d6: 2	0.187834	1.31	0.0443283	1.12	0.013	1.14	0.019	1.17
	me - d6: 3	0.0277713	0.64	2.78299e-05	0.82	2.2e-16	0.66	7.6e-10	0.72
	me - d6: 4	1.55431e-15	0.76	0	0.74	0.93	1	0.32	0.97
	d6 - d7: 1	0.169885	0.93	0.012107	0.87	5.2e-05	0.84	0.076	0.87
	d6 - d7: 2	0.388767	0.83	0.277106	1.06	0.55	1.03	0.45	1.05
	d6 - d7: 3	0.877744	1.03	0.00222662	0.88	2.9e-10	0.74	0.0061	0.87
	d6 - d7: 4	0	0.75	0	0.75	0.17	0.94	0.012	0.92
	d7 - d8: 1	0.512713	1.04	0.156793	0.93	0.082	0.93	0.92	0.99
	d7 - d8: 2	0.942823	0.99	0.253284	1.06	0.24	1.06	0.53	1.04
	d7 - d8: 3	0.442901	0.86	2.79394e-07	0.81	9.7e-10	0.76	0.02	0.89
	d7 - d8: 4	0	0.75	1.30813e-09	0.83	0.08	0.93	0.0074	0.92
	d8 - d9: 1	0.728769	1.02	0.730332	1.02	0.05	0.93	0.57	1.04
	d8 - d9: 2	0.376269	1.18	0.911958	0.99	0.94	1	0.4	0.95
	d8 - d9: 3	0.131556	0.75	0.00276426	0.89	0.0009	0.87	0.84	1.01
	d8 - d9: 4	7.34522e-10	0.85	1.95651e-09	0.85	0.01	0.9	0.01	0.93
Level of education	Reference: Less than a High school diploma
	High school diploma: 1	0	1.4	1.97842e-13	1.34	4.3e-11	1.23	7.4e-05	1.25
	High school diploma: 2	2.0139e-05	0.56	0	0.68	0	0.69	0	0.65
	High school diploma: 3	1.85844e-05	1.78	3.55271e-15	1.28	0	1.45	0	1.67
	High school diploma: 4	4.79172e-12	1.2	4.42302e-10	1.18	1.3e-10	0.8	1.2e-05	0.9
	Bachelor degree: 1	0	1.79	0	1.63	0	1.53	0	1.7
	Bachelor degree: 2	7.35157e-07	0.48	0	0.6	0	0.56	0	0.5
	Bachelor degree: 3	3.84631e-09	2.37	0	1.54	0	1.86	0	2.37
	Bachelor degree: 4	0	1.45	0	1.28	0	0.71	9.4e-10	0.86
	Master degree and doctoral students in healthcare: 1	0	2.3	0	2.14	0	1.5	1.1e-12	1.89
	Master degree and doctoral students in healthcare: 2	0.0114681	0.58	0	0.53	0	0.51	0	0.45
	Master degree and doctoral students in healthcare: 3	4.02723e-05	2.38	0	1.99	0	2.36	0	3.22
	Master degree and doctoral students in healthcare: 4	0	2.27	0	1.7	3.6e-09	0.77	0.1	1.05
	Doctoral students outside healthcare: 1	0.001646	1.99	0.00151979	1.82	0.0003	1.47	0.0012	2.68
	Doctoral students outside healthcare: 2	0.225375	0.29	0.0027391	0.59	1.8e-10	0.38	2e-06	0.35
	Doctoral students outside healthcare: 3	0.0675625	6.34	4.75175e-13	2.79	1.2e-13	2.97	2.1e-12	3.91
	Doctoral students outside healthcare: 4	0	3.28	0	2.02	0.03	0.8	1.5e-14	1.66
PCS	Reference: 51. Public sector clerical and service workers
	10. Farmers: 1	0.946366	0.99	0.733042	0.95	0.95	0.99	0.79	1.06
	10. Farmers: 2	0.647675	0.75	0.902587	1.02	0.046	1.34	0.51	1.12
	10. Farmers: 3	0.882487	1.1	0.5158	0.92	0.92	1.01	0.23	0.85
	10. Farmers: 4	0.788165	0.97	0.734424	1.04	0.87	0.98	0.85	0.98
	21. Craft workers: 1	0.16857	0.87	0.223977	0.88	0.014	0.79	0.034	0.71
	21. Craft workers: 2	0.132259	1.67	0.162355	0.85	0.0016	1.41	0.29	1.15
	21. Craft workers: 3	0.0191467	0.46	0.1124	0.85	0.027	0.8	0.091	0.84
	21. Craft workers: 4	0.00103528	0.72	0.750691	1.03	0.51	1.09	0.93	0.99
	22. Shopkeepers: 1	0.216895	0.88	0.198431	0.87	0.11	0.86	0.098	0.77
	22. Shopkeepers: 2	0.39898	1.37	0.159105	0.85	0.078	1.21	0.93	1.01
	22. Shopkeepers: 3	0.124823	0.56	0.398197	1.09	0.33	0.9	0.53	0.93
	22. Shopkeepers: 4	0.245692	1.1	0.604085	1.04	0.19	1.17	0.12	1.13
	23. Buisness owners: 1	0.0940356	1.48	0.225455	1.29	0.62	0.92	0.94	1.02
	23. Buisness owners: 2	0.156411	2.2	0.0507396	0.67	0.64	0.9	0.49	0.85
	23. Buisness owners: 3	0.0810283	0.38	0.81225	1.04	0.047	1.51	0.33	0.82
	23. Buisness owners: 4	0.74652	0.96	0.00170621	1.46	0.6	1.09	0.057	1.25
	31. Liberal professions: 1	0.354253	0.91	0.134084	0.86	0.93	1.01	0.19	0.82
	31. Liberal professions: 2	0.00527969	2.48	0.299554	0.9	0.59	0.95	0.16	0.84
	31. Liberal professions: 3	0.00135264	0.36	0.0734364	1.17	0.43	1.08	0.14	1.17
	31. Liberal professions: 4	4.44089e-16	1.64	5.20156e-06	1.34	0.0039	1.31	0.013	1.17
	32. Public service executives and intellectual and artistic professions: 1	0.0136667	1.29	0.00425179	1.29	0.19	1.09	0.11	1.29
	32. Public service executives and intellectual and artistic professions: 2	0.713124	1.15	0.443639	0.94	0.23	0.9	0.083	0.82
	32. Public service executives and intellectual and artistic professions: 3	0.934758	0.97	0.00380736	1.23	0.0063	1.25	7.2e-05	1.47
	32. Public service executives and intellectual and artistic professions: 4	6.66134e-15	1.5	7.12221e-08	1.34	0.41	0.93	0.017	1.07
	36. Business executives: 1	0.502978	1.05	0.00604222	1.21	0.0061	1.17	0.59	1.07
	36. Business executives: 2	0.893138	0.96	0.000306751	0.78	0.074	0.88	0.077	0.85
	36. Business executives: 3	0.681076	1.13	5.50749e-07	1.34	1.8e-14	1.69	0.075	1.4
	36. Business executives: 4	0.0202369	1.11	0.000344832	1.18	0.029	1.16	7.5e-06	1.15
	41. Intermediate professions in education, health and the public service or similar: 1	0.0309022	1.17	0.270191	0.93	0.14	1.09	0.37	0.91
	41. Intermediate professions in education, health and the public service or similar: 2	0.295407	0.7	0.550125	1.04	0.36	0.94	0.95	1.01
	41. Intermediate professions in education, health and the public service or similar: 3	0.301026	1.41	0.477735	1.04	0.81	1.02	0.63	1.03
	41. Intermediate professions in education, health and the public service or similar: 4	1.45209e-10	1.36	0.00317243	1.16	0.72	0.97	0.86	0.99
	46. Corporate intermediate administrative and commercial professions: 1	0.38629	1.11	0.742226	1.04	0.18	1.14	0.15	1.34
	46. Corporate intermediate administrative and commercial professions: 2	0.743167	0.84	0.163603	0.85	0.47	0.92	0.063	0.76
	46. Corporate intermediate administrative and commercial professions: 3	0.709214	1.22	0.00669635	1.31	0.0065	1.36	0.07	1.26
	46. Corporate intermediate administrative and commercial professions: 4	0.43347	0.94	0.988828	1	0.85	0.98	0.74	0.97
	47. Technicians: 1	0.702617	1.03	0.365338	1.08	0.71	0.98	0.36	0.89
	47. Technicians: 2	0.526357	0.81	0.367547	0.93	0.46	0.94	0.41	0.92
	47. Technicians: 3	0.910594	1.04	0.460548	1.05	0.094	1.14	0.49	1.06
	47. Technicians: 4	0.00263317	0.83	0.00659316	0.85	0.69	0.96	0.86	1.01
	48. Forepersons: 1	0.453276	1.08	0.843625	1.02	0.9	1.01	0.35	0.87
	48. Forepersons: 2	0.259456	0.57	0.0656571	0.83	0.065	0.81	0.12	0.82
	48. Forepersons: 3	0.498777	1.39	0.162678	1.13	0.00014	1.5	0.14	1.18
	48. Forepersons: 4	0.257095	0.92	0.832931	1.02	0.88	1.02	0.57	1.04
	54. Corporate administrative workers: 1	0.841364	0.99	0.113646	0.9	0.82	0.99	0.6	0.94
	54. Corporate administrative workers: 2	0.738523	1.11	0.504686	1.05	0.31	1.17	0.57	1.05
	54. Corporate administrative workers: 3	0.338004	0.75	0.0345312	0.88	0.64	1.03	0.062	0.88
	54. Corporate administrative workers: 4	0.000149561	0.79	0.625446	0.97	0.18	1.12	0.73	0.98
	55. Retail workers: 1	0.666308	0.97	0.384078	0.94	0.52	0.96	0.81	1.03
	55. Retail workers: 2	0.878631	1.05	0.83269	1.02	0.54	1.05	0.74	1.03
	55. Retail workers: 3	0.402031	0.78	0.589601	0.97	0.67	0.97	0.036	0.86
	55. Retail workers: 4	0.645258	0.97	0.95907	1	0.00022	1.37	0.2	1.08
	56. Service workers: 1	0.865721	0.98	0.686174	1.04	0.018	0.83	0.0052	0.67
	56. Service workers: 2	0.131198	1.63	0.274884	1.1	0.12	1.15	0.00074	1.44
	56. Service workers: 3	0.135349	0.62	0.451052	0.94	0.69	0.97	0.017	0.82
	56. Service workers: 4	0.0765893	1.15	0.169155	1.11	0.0021	1.37	0.27	1.08
	61. Skilled manual workers: 1	0.0689128	0.88	0.0366287	0.86	0.018	0.87	0.031	0.8
	61. Skilled manual workers: 2	0.931852	1.02	0.914293	1.01	0.24	1.09	0.91	0.99
	61. Skilled manual workers: 3	0.384011	0.8	0.608452	0.97	0.19	0.92	0.035	0.87
	61. Skilled manual workers: 4	0.0374435	0.88	0.43256	0.96	0.0017	1.28	0.41	1.05
	66. Unskilled manual workers: 1	0.619713	0.95	0.398733	0.92	0.17	0.89	0.15	0.81
	66. Unskilled manual workers: 2	0.850717	1.07	0.811764	1.02	0.035	1.23	0.12	1.19
	66. Unskilled manual workers: 3	0.310471	0.71	0.130671	0.88	0.0019	0.74	0.00024	0.72
	66. Unskilled manual workers: 4	0.544911	0.95	0.763776	0.97	9e-05	1.56	0.19	1.11
	69. Agricultural workers: 1	0.55911	1.13	0.694016	1.09	0.71	0.94	0.13	0.65
	69. Agricultural workers: 2	0.674087	1.3	0.0955803	1.42	0.094	1.39	0.15	1.41
	69. Agricultural workers: 3	0.439627	0.62	0.016004	0.66	0.41	0.86	0.18	0.78
	69. Agricultural workers: 4	0.015245	1.45	0.0160261	1.47	0.052	1.5	0.32	1.16
	Unemployed: 1	0.000169751	0.77	0.00454409	0.82	1.4e-05	0.78	1.4e-05	0.64
	Unemployed: 2	0.149344	1.45	0.0213966	1.18	0.5	1.05	0.21	1.11
	Unemployed: 3	0.0622047	0.62	0.148836	0.92	0.5	0.96	0.0024	0.82
	Unemployed: 4	0.000137748	1.23	2.07464e-06	1.29	8.3e-12	1.67	8.8e-06	1.26
	Students: 1	0.000386859	1.41	0.0127712	1.24	0.0011	1.26	0.36	1.14
	Students: 2	0.207538	1.5	0.263153	1.11	0.23	0.9	0.9	0.99
	Students: 3	0.859035	0.95	0.000687314	1.3	2.5e-07	1.55	5.1e-07	1.57
	Students: 4	0	1.88	4.98985e-09	1.46	0.035	1.23	3.6e-15	1.61
	Retired: 1	0.132789	1.12	0.619422	1.04	0.06	1.12	0.017	0.76
	Retired: 2	0.514124	1.2	0.00901824	1.22	0.068	0.97	0.22	1.11
	Retired: 3	0.788317	0.93	0.0021053	1.2	0.0056	1.2	0.59	1.04
	Retired: 4	1.82084e-09	1.35	1.64913e-12	1.42	0.015	1.19	0.00018	1.2

## Sheet: Table E2
Supplementary table E2 : ordinal logisitc regressions wave 2 (Ref. Intermediate professions in education, health and the public service or similar)
		Q_K2: Are you very, rather, rather not or not at all in favour of vaccinations in general? wave 2, N= 91211		Q_V10: Do you intend to be vaccinated against Covid-19? wave 2, N= 90611		Q_K24_1: To limit the spread of the coronavirus, do you have confidence in the action of the government? wave 2, N= 90012		Q_K24_2: To limit the spread of the coronavirus, do you have confidence in the ability of scientists? wave 2= 90073
		Order : « Not at all » -> 1 -> « Rather not in favour » -> 2 -> « Don’t know »-> 3 ->« Rather in favour »-> 4 ->« Very in favour»		Order : « Certainly not » -> 1 -> « Probably not » ->2-> « Don’t know »->3 ->« Yes, maybe »->4->« Yes, certainly »		Order : « No, not at all » -> 1 -> « No, rather not » -> 2 -> « Don’t know »-> 3 ->« Yes, rather »-> 4 ->« Yes, certainly »		Order : « No, not at all » -> 1 -> « No, rather not » -> 2 -> « Don’t know »-> 3 ->« Yes, rather »-> 4 ->« Yes, certainly »
variables	term	p-value	OR	p-value	OR	p-value	OR	p-value	OR
	(Intercept): 1	1.15004e-08	1.57	3.9752e-07	0.69	7.4e-07	1.34	1.5e-09	2
	(Intercept): 2	0	0.02	3.4287e-11	1.63	0	0.38	0.03	0.82
	(Intercept): 3	0	139.35	0	1.91	0	3.73	0	5.59
	(Intercept): 4	0	0.45	0.00442856	1.15	0	0.24	0	0.37
Gender	Reference: Men
	Women: 1	0.349523	0.97	1.77478e-07	0.85	6.4e-14	1.19	3.2e-07	1.25
	Women: 2	3.82442e-06	0.62	0.280376	1.03	6.7e-16	1.25	8.4e-13	1.28
	Women: 3	0.00508012	1.34	0	0.64	0	0.77	0	0.75
	Women: 4	0	0.73	0	0.67	1.8e-09	0.86	0	0.77
Age	Reference: 35-49
	18-24: 1	0.760703	0.98	9.15313e-06	0.76	0.013	0.88	1	1
	18-24: 2	0.0487232	1.54	0.0325899	0.87	0.58	1.04	0.43	1.06
	18-24: 3	0.0168344	0.59	0.101083	1.1	2e-06	0.74	0.0062	0.84
	18-24: 4	0.0682477	1.09	0.014044	1.13	0.046	0.86	3.9e-05	1.21
	25-34: 1	0.217459	0.95	7.16596e-06	0.84	0.013	0.92	0.81	0.99
	25-34: 2	0.0472781	1.38	1.97878e-10	0.76	0.062	0.92	0.069	0.91
	25-34: 3	0.00170234	0.6	0.216295	1.05	6.1e-05	0.84	0.042	0.91
	25-34: 4	0.076309	1.06	1.27574e-06	0.85	2.1e-06	0.79	0.21	1.04
	50-64: 1	1.35739e-08	1.24	3.25591e-09	1.26	1.9e-05	1.14	0.038	1.13
	50-64: 2	0.946382	0.99	0.000322284	1.14	1e-05	1.18	1.6e-05	1.22
	50-64: 3	0.954664	0.99	2.12487e-05	1.14	0.00012	1.15	4e-05	1.16
	50-64: 4	3.97401e-10	1.17	3.8034e-12	1.19	0.06	1.07	1.3e-08	1.15
	65-74: 1	0.00331948	1.24	0.000122924	1.38	0.00086	1.23	0.0031	1.4
	65-74: 2	0.0724063	0.61	0.0120091	1.21	5.7e-05	1.31	0.06	1.17
	65-74: 3	0.0850978	1.6	0.000119617	1.24	0.00083	1.23	0.0031	1.21
	65-74: 4	0	1.85	0	1.62	4.7e-08	1.38	8e-15	1.39
	75 and more: 1	0.708671	1.03	0.114761	1.19	3.2e-05	1.39	4.3e-05	1.85
	75 and more: 2	0.00413508	2.22	6.1351e-05	1.49	0	2.07	7.5e-07	1.65
	75 and more: 3	0.0455054	0.58	8.46262e-06	1.36	0.82	1.02	0.69	0.97
	75 and more: 4	0	2.53	0	1.82	2.5e-12	1.59	0	1.65
Income	Reference: d9 - max
	min - d1: 1	1.44111e-06	0.71	1.03134e-05	0.72	1.8e-11	0.68	0.13	0.85
	min - d1: 2	0.0494166	1.6	0.0402127	1.17	6.4e-06	1.36	0.0058	1.26
	min - d1: 3	0.00263682	0.49	0.00019798	0.8	0	0.54	1.8e-15	0.59
	min - d1: 4	0.0936137	0.92	0.019081	0.89	1.9e-08	1.42	4.5e-10	1.32
	d1 - d2: 1	2.76496e-07	1.74	3.1592e-06	0.7	8.5e-11	0.68	0.01	0.76
	d1 - d2: 2	0.0176565	1.74	0.00261968	1.26	0.00014	1.3	0.0048	1.26
	d1 - d2: 3	0.000100545	0.41	1.32118e-06	0.74	0	0.53	1.3e-15	0.59
	d1 - d2: 4	0.000503576	0.84	0.0258976	0.89	0.00094	1.25	0.0014	1.17
	d2 - d3: 1	0.000217092	0.78	0.0631626	0.88	4.9e-07	0.76	0.0057	0.75
	d2 - d3: 2	0.211974	1.35	0.645723	0.97	0.00041	1.25	0.00022	1.34
	d2 - d3: 3	0.0228672	0.58	2.78061e-05	0.79	0	0.57	1.5e-12	0.64
	d2 - d3: 4	5.29516e-11	0.74	4.47063e-06	0.81	0.00061	1.24	0.15	1.07
	d3 - d4: 1	0.00952199	0.85	0.000869168	0.81	8.3e-07	0.78	0.15	0.87
	d3 - d4: 2	0.125398	1.41	0.0347652	1.14	0.0034	1.19	0.17	1.11
	d3 - d4: 3	0.0118927	0.57	3.61766e-06	0.79	0	0.61	3.2e-08	0.72
	d3 - d4: 4	1.97206e-10	0.77	4.57405e-11	0.76	0.77	1.02	0.64	0.98
	d4 - me: 1	0.00927302	0.85	0.0464939	0.88	6.7e-05	0.82	0.41	0.93
	d4 - me: 2	0.253865	1.29	0.00454264	1.18	0.0087	1.16	0.19	1.09
	d4 - me: 3	0.0521725	0.65	1.15366e-09	0.75	0	0.63	3.4e-09	0.72
	d4 - me: 4	3.50347e-09	0.8	6.68867e-08	0.81	0.015	1.13	0.45	1.03
	me - d6: 1	0.0595672	0.9	0.000566274	0.82	8.4e-06	0.82	0.2	0.9
	me - d6: 2	0.187834	1.31	0.0443283	1.12	0.013	1.14	0.019	1.17
	me - d6: 3	0.0277713	0.64	2.78299e-05	0.82	2.2e-16	0.66	7.6e-10	0.72
	me - d6: 4	1.55431e-15	0.76	0	0.74	0.93	1	0.32	0.97
	d6 - d7: 1	0.169885	0.93	0.012107	0.87	5.2e-05	0.84	0.076	0.87
	d6 - d7: 2	0.388767	0.83	0.277106	1.06	0.55	1.03	0.45	1.05
	d6 - d7: 3	0.877744	1.03	0.00222662	0.88	2.9e-10	0.74	0.0061	0.87
	d6 - d7: 4	0	0.75	0	0.75	0.17	0.94	0.012	0.92
	d7 - d8: 1	0.512713	1.04	0.156793	0.93	0.082	0.93	0.92	0.99
	d7 - d8: 2	0.942823	0.99	0.253284	1.06	0.24	1.06	0.53	1.04
	d7 - d8: 3	0.442901	0.86	2.79394e-07	0.81	9.7e-10	0.76	0.02	0.89
	d7 - d8: 4	0	0.75	1.30813e-09	0.83	0.08	0.93	0.0074	0.92
	d8 - d9: 1	0.728769	1.02	0.730332	1.02	0.05	0.93	0.57	1.04
	d8 - d9: 2	0.376269	1.18	0.911958	0.99	0.94	1	0.4	0.95
	d8 - d9: 3	0.131556	0.75	0.00276426	0.89	0.0009	0.87	0.84	1.01
	d8 - d9: 4	7.34522e-10	0.85	1.95651e-09	0.85	0.01	0.9	0.01	0.93
Level of education	Reference: Less than a High school diploma
	High school diploma: 1	0	1.4	1.97842e-13	1.34	4.3e-11	1.23	7.4e-05	1.25
	High school diploma: 2	2.0139e-05	0.56	0	0.68	0	0.69	0	0.65
	High school diploma: 3	1.85844e-05	1.78	3.55271e-15	1.28	0	1.45	0	1.67
	High school diploma: 4	4.79172e-12	1.2	4.42302e-10	1.18	1.3e-10	0.8	1.2e-05	0.9
	Bachelor degree: 1	0	1.79	0	1.63	0	1.53	0	1.7
	Bachelor degree: 2	7.35157e-07	0.48	0	0.6	0	0.56	0	0.5
	Bachelor degree: 3	3.84631e-09	2.37	0	1.54	0	1.86	0	2.37
	Bachelor degree: 4	0	1.45	0	1.28	0	0.71	9.4e-10	0.86
	Master degree and doctoral students in healthcare: 1	0	2.3	0	2.14	0	1.5	1.1e-12	1.89
	Master degree and doctoral students in healthcare: 2	0.0114681	0.58	0	0.53	0	0.51	0	0.45
	Master degree and doctoral students in healthcare: 3	4.02723e-05	2.38	0	1.99	0	2.36	0	3.22
	Master degree and doctoral students in healthcare: 4	0	2.27	0	1.7	3.6e-09	0.77	0.1	1.05
	Doctoral students outside healthcare: 1	0.001646	1.99	0.00151979	1.82	0.0003	1.47	0.0012	2.68
	Doctoral students outside healthcare: 2	0.225375	0.29	0.0027391	0.59	1.8e-10	0.38	2e-06	0.35
	Doctoral students outside healthcare: 3	0.0675625	6.34	4.75175e-13	2.79	1.2e-13	2.97	2.1e-12	3.91
	Doctoral students outside healthcare: 4	0	3.28	0	2.02	0.03	0.8	1.5e-14	1.66
PCS	Reference: 41. Intermediate professions in education, health and the public service or similar
	10. Farmers: 1	0.256064	0.85	0.893517	1.02	0.49	0.91	0.5	1.17
	10. Farmers: 2	0.916654	1.07	0.888931	0.98	0.017	1.42	0.53	1.11
	10. Farmers: 3	0.693734	0.78	0.33538	0.89	0.99	1	0.16	0.82
	10. Farmers: 4	0.00224598	0.71	0.29977	0.89	0.98	1	0.92	0.99
	21. Craft workers: 1	0.00574301	0.74	0.589841	0.94	0.001	0.73	0.14	0.79
	21. Craft workers: 2	0.0279362	2.37	0.0862034	0.82	0.00027	1.5	0.32	1.15
	21. Craft workers: 3	0.00359209	0.32	0.0501123	0.82	0.021	0.78	0.053	0.81
	21. Craft workers: 4	1.05055e-10	0.53	0.183245	0.89	0.38	1.12	0.99	1
	22. Shopkeepers: 1	0.00827298	0.75	0.548638	0.94	0.013	0.79	0.3	0.84
	22. Shopkeepers: 2	0.113851	1.95	0.0825416	0.82	0.022	1.28	0.96	1.01
	22. Shopkeepers: 3	0.0286609	0.4	0.671486	1.04	0.27	0.89	0.36	0.9
	22. Shopkeepers: 4	0.0110082	0.81	0.210592	0.9	0.12	1.2	0.096	1.14
	23. Buisness owners: 1	0.319615	1.27	0.120065	1.39	0.32	0.85	0.68	1.12
	23. Buisness owners: 2	0.0523371	3.13	0.032208	0.64	0.85	0.96	0.48	0.85
	23. Buisness owners: 3	0.0246758	0.27	0.987868	1	0.057	1.48	0.26	0.79
	23. Buisness owners: 4	0.0023471	0.71	0.0559037	1.26	0.48	1.12	0.048	1.26
	31. Liberal professions: 1	0.0185281	0.77	0.449901	0.93	0.34	0.93	0.5	0.9
	31. Liberal professions: 2	0.000699947	3.51	0.154262	0.87	0.94	1.01	0.15	0.83
	31. Liberal professions: 3	0.000184645	0.25	0.186097	1.12	0.53	1.06	0.25	1.13
	31. Liberal professions: 4	0.00137138	1.2	0.0204094	1.16	0.0015	1.35	0.0082	1.18
	32. Public service executives and intellectual and artistic professions: 1	0.349128	1.11	0.000230946	1.39	0.91	1.01	0.028	1.42
	32. Public service executives and intellectual and artistic professions: 2	0.245341	1.64	0.217489	0.9	0.62	0.96	0.077	0.82
	32. Public service executives and intellectual and artistic professions: 3	0.372015	0.69	0.0198674	1.18	0.011	1.23	0.00031	1.43
	32. Public service executives and intellectual and artistic professions: 4	0.0483931	1.1	0.00598834	1.16	0.62	0.96	0.0097	1.15
	36. Business executives: 1	0.182461	0.9	0.00014146	1.3	0.19	1.08	0.17	1.17
	36. Business executives: 2	0.376557	1.36	3.02426e-05	0.75	0.35	0.93	0.072	0.85
	36. Business executives: 3	0.525549	0.8	1.69424e-05	1.29	1.4e-13	1.66	7.1e-05	1.36
	36. Business executives: 4	9.1552e-07	0.82	0.69662	1.02	0.01	1.19	0.00087	1.16
	46. Corporate intermediate administrative and commercial professions: 1	0.699275	0.95	0.323979	1.11	0.62	1.05	0.054	1.47
	46. Corporate intermediate administrative and commercial professions: 2	0.763609	1.19	0.0829574	0.82	0.83	0.98	0.06	0.76
	46. Corporate intermediate administrative and commercial professions: 3	0.801955	0.87	0.0216301	1.26	0.01	1.34	0.12	1.22
	46. Corporate intermediate administrative and commercial professions: 4	1.76854e-06	0.69	0.0607289	0.86	0.97	1.01	0.82	0.98
	47. Technicians: 1	0.143645	0.88	0.0744085	1.16	0.11	0.9	0.91	0.99
	47. Technicians: 2	0.723957	1.15	0.171731	0.89	0.99	1	0.4	0.92
	47. Technicians: 3	0.424693	0.74	0.88578	1.01	0.15	1.13	0.77	1.03
	47. Technicians: 4	2.22045e-16	0.61	1.41846e-07	0.73	0.93	0.99	0.74	1.02
	48. Forepersons: 1	0.444017	0.92	0.364578	1.1	0.41	0.93	0.77	0.96
	48. Forepersons: 2	0.697921	0.81	0.0281589	0.8	0.2	0.86	0.11	0.81
	48. Forepersons: 3	0.98042	0.99	0.356597	1.09	0.00031	1.48	0.25	1.14
	48. Forepersons: 4	1.6863e-07	0.67	0.0694181	0.88	0.68	1.05	0.49	1.05
	51. Public sector clerical and service workers: 1	0.0309022	0.85	0.270191	1.08	0.14	0.92	0.37	1.1
	51. Public sector clerical and service workers: 2	0.295407	1.42	0.550125	0.96	0.36	1.06	0.95	0.99
	51. Public sector clerical and service workers: 3	0.301026	0.71	0.477735	0.96	0.81	0.98	0.63	0.97
	51. Public sector clerical and service workers: 4	1.45209e-10	0.73	0.00317243	0.86	0.72	1.03	0.86	1.01
	54. Corporate administrative workers: 1	0.0259986	0.84	0.598614	0.96	0.13	0.91	0.77	1.04
	54. Corporate administrative workers: 2	0.203484	1.57	0.920196	1.01	0.0032	1.24	0.62	1.04
	54. Corporate administrative workers: 3	0.0727049	0.53	0.00657246	0.84	0.82	1.02	0.025	0.85
	54. Corporate administrative workers: 4	0	0.58	0.00235969	0.84	0.095	1.15	0.85	0.99
	55. Retail workers: 1	0.0177268	0.83	0.915091	1.01	0.058	0.88	0.3	1.13
	55. Retail workers: 2	0.262161	1.49	0.763033	0.98	0.17	1.11	0.8	1.02
	55. Retail workers: 3	0.0918308	0.55	0.262844	0.93	0.53	0.95	0.016	0.83
	55. Retail workers: 4	3.419e-08	0.71	0.0189338	0.86	8.8e-05	1.41	0.16	1.09
	56. Service workers: 1	0.0739477	0.84	0.247178	1.12	0.00082	0.76	0.039	0.74
	56. Service workers: 2	0.0260004	2.31	0.520668	1.06	0.029	1.22	0.0013	1.43
	56. Service workers: 3	0.0277198	0.44	0.213737	0.91	0.57	0.95	0.0077	0.8
	56. Service workers: 4	0.0206386	0.84	0.584312	0.96	0.001	1.4	0.22	1.09
	61. Skilled manual workers: 1	0.0002191	0.75	0.302587	0.93	0.00032	0.8	0.25	0.88
	61. Skilled manual workers: 2	0.260508	1.45	0.677965	0.97	0.052	1.15	0.87	0.99
	61. Skilled manual workers: 3	0.0817559	0.56	0.264089	0.93	0.15	0.9	0.017	0.84
	61. Skilled manual workers: 4	8.39329e-14	0.65	0.000637731	0.83	0.0008	1.32	0.33	1.06
	66. Unskilled manual workers: 1	0.0398881	0.82	0.901874	0.99	0.022	0.82	0.47	0.9
	66. Unskilled manual workers: 2	0.298097	1.52	0.886133	0.99	0.0078	1.3	0.15	1.18
	66. Unskilled manual workers: 3	0.0804068	0.5	0.0545745	0.84	1.4e-05	0.73	0.00011	0.7
	66. Unskilled manual workers: 4	5.68525e-05	0.69	0.0446823	0.84	4.5e-05	1.6	0.16	1.12
	69. Agricultural workers: 1	0.848165	0.96	0.47582	1.17	0.4	0.86	0.24	0.71
	69. Agricultural workers: 2	0.348912	1.85	0.141637	1.36	0.49	1.47	0.16	1.4
	69. Agricultural workers: 3	0.204625	0.44	0.00861405	0.63	0.36	0.84	0.13	0.76
	69. Agricultural workers: 4	0.690057	1.06	0.140471	1.26	0.039	1.54	0.29	1.17
	Unemployed: 1	3.08108e-08	0.66	0.0784189	0.88	1.7e-08	0.72	0.0012	0.71
	Unemployed: 2	0.0245205	2.06	0.0912289	1.13	0.13	1.11	0.26	1.1
	Unemployed: 3	0.0100865	0.44	0.0414292	0.88	0.38	0.94	0.00095	0.79
	Unemployed: 4	0.0400247	0.9	0.0446706	1.11	2.6e-12	1.72	4.9e-06	1.27
	Students: 1	0.064702	1.21	0.00106269	1.34	0.04	1.16	0.12	1.26
	Students: 2	0.0420625	2.13	0.499163	1.06	0.61	0.96	0.87	0.98
	Students: 3	0.276501	0.67	0.00464686	1.25	1e-06	1.53	5.5e-06	1.52
	Students: 4	5.93256e-08	1.38	0.000377284	1.25	0.019	1.27	1.3e-15	1.62
	Retired: 1	0.571609	0.96	0.176658	1.12	0.6	1.03	0.14	0.84
	Retired: 2	0.118193	1.7	0.0449435	1.17	0.65	1.03	0.27	1.11
	Retired: 3	0.215912	0.66	0.0230554	1.15	0.016	1.18	0.95	1
	Retired: 4	0.818168	0.99	5.12038e-05	1.22	0.0064	1.22	0.00011	1.21

## Sheet: Table E3
Supplementary table E3 : ordinal logisitc regressions wave 2 (Ref. Public service executives and intellectual and artistic professions)
		Q_K2: Are you very, rather, rather not or not at all in favour of vaccinations in general? wave 2, N= 91211		Q_V10: Do you intend to be vaccinated against Covid-19? wave 2, N= 90611		Q_K24_1: To limit the spread of the coronavirus, do you have confidence in the action of the government? wave 2, N= 90012		Q_K24_2: To limit the spread of the coronavirus, do you have confidence in the ability of scientists? wave 2= 90073
		Order : « Not at all » -> 1 -> « Rather not in favour » -> 2 -> « Don’t know »-> 3 ->« Rather in favour »-> 4 ->« Very in favour»		Order : « Certainly not » -> 1 -> « Probably not » ->2-> « Don’t know »->3 ->« Yes, maybe »->4->« Yes, certainly »		Order : « No, not at all » -> 1 -> « No, rather not » -> 2 -> « Don’t know »-> 3 ->« Yes, rather »-> 4 ->« Yes, certainly »		Order : « No, not at all » -> 1 -> « No, rather not » -> 2 -> « Don’t know »-> 3 ->« Yes, rather »-> 4 ->« Yes, certainly »
variables	term	p-value	OR	p-value	OR	p-value	OR	p-value	OR
	(Intercept): 1	2.76496e-07	1.74	0.616414	0.95	1.6e-05	1.36	7.8e-11	2.84
	(Intercept): 2	0	0.04	1.68749e-05	1.47	0	0.37	0.00074	0.67
	(Intercept): 3	0	95.69	0	2.26	0	4.58	0	7.98
	(Intercept): 4	0	0.5	5.64137e-08	1.33	0	0.23	0	0.42
Gender	Reference: Men
	Women: 1	0.349523	0.97	1.77478e-07	0.85	6.4e-14	1.19	3.2e-07	1.25
	Women: 2	3.82442e-06	0.62	0.280376	1.03	6.7e-16	1.25	8.4e-13	1.28
	Women: 3	0.00508012	1.34	0	0.64	0	0.77	0	0.75
	Women: 4	0	0.73	0	0.67	1.8e-09	0.86	0	0.77
Age	Reference: 35-49
	18-24: 1	0.760703	0.98	9.15313e-06	0.76	0.013	0.88	1	1
	18-24: 2	0.0487232	1.54	0.0325899	0.87	0.58	1.04	0.43	1.06
	18-24: 3	0.0168344	0.59	0.101083	1.1	2e-06	0.74	0.0062	0.84
	18-24: 4	0.0682477	1.09	0.014044	1.13	0.046	0.86	3.9e-05	1.21
	25-34: 1	0.217459	0.95	7.16596e-06	0.84	0.013	0.92	0.81	0.99
	25-34: 2	0.0472781	1.38	1.97878e-10	0.76	0.062	0.92	0.069	0.91
	25-34: 3	0.00170234	0.6	0.216295	1.05	6.1e-05	0.84	0.042	0.91
	25-34: 4	0.076309	1.06	1.27574e-06	0.85	2.1e-06	0.79	0.21	1.04
	50-64: 1	1.35739e-08	1.24	3.25591e-09	1.26	1.9e-05	1.14	0.038	1.13
	50-64: 2	0.946382	0.99	0.000322284	1.14	1e-05	1.18	1.6e-05	1.22
	50-64: 3	0.954664	0.99	2.12487e-05	1.14	0.00012	1.15	4e-05	1.16
	50-64: 4	3.97401e-10	1.17	3.8034e-12	1.19	0.06	1.07	1.3e-08	1.15
	65-74: 1	0.00331948	1.24	0.000122924	1.38	0.00086	1.23	0.0031	1.4
	65-74: 2	0.0724063	0.61	0.0120091	1.21	5.7e-05	1.31	0.06	1.17
	65-74: 3	0.0850978	1.6	0.000119617	1.24	0.00083	1.23	0.0031	1.21
	65-74: 4	0	1.85	0	1.62	4.7e-08	1.38	8e-15	1.39
	75 and more: 1	0.708671	1.03	0.114761	1.19	3.2e-05	1.39	4.3e-05	1.85
	75 and more: 2	0.00413508	2.22	6.1351e-05	1.49	0	2.07	7.5e-07	1.65
	75 and more: 3	0.0455054	0.58	8.46262e-06	1.36	0.82	1.02	0.69	0.97
	75 and more: 4	0	2.53	0	1.82	2.5e-12	1.59	0	1.65
Income	Reference: d9 - max
	min - d1: 1	1.44111e-06	0.71	1.03134e-05	0.72	1.8e-11	0.68	0.13	0.85
	min - d1: 2	0.0494166	1.6	0.0402127	1.17	6.4e-06	1.36	0.0058	1.26
	min - d1: 3	0.00263682	0.49	0.00019798	0.8	0	0.54	1.8e-15	0.59
	min - d1: 4	0.0936137	0.92	0.019081	0.89	1.9e-08	1.42	4.5e-10	1.32
	d1 - d2: 1	2.76496e-07	1.74	3.1592e-06	0.7	8.5e-11	0.68	0.01	0.76
	d1 - d2: 2	0.0176565	1.74	0.00261968	1.26	0.00014	1.3	0.0048	1.26
	d1 - d2: 3	0.000100545	0.41	1.32118e-06	0.74	0	0.53	1.3e-15	0.59
	d1 - d2: 4	0.000503576	0.84	0.0258976	0.89	0.00094	1.25	0.0014	1.17
	d2 - d3: 1	0.000217092	0.78	0.0631626	0.88	4.9e-07	0.76	0.0057	0.75
	d2 - d3: 2	0.211974	1.35	0.645723	0.97	0.00041	1.25	0.00022	1.34
	d2 - d3: 3	0.0228672	0.58	2.78061e-05	0.79	0	0.57	1.5e-12	0.64
	d2 - d3: 4	5.29516e-11	0.74	4.47063e-06	0.81	0.00061	1.24	0.15	1.07
	d3 - d4: 1	0.00952199	0.85	0.000869168	0.81	8.3e-07	0.78	0.15	0.87
	d3 - d4: 2	0.125398	1.41	0.0347652	1.14	0.0034	1.19	0.17	1.11
	d3 - d4: 3	0.0118927	0.57	3.61766e-06	0.79	0	0.61	3.2e-08	0.72
	d3 - d4: 4	1.97206e-10	0.77	4.57405e-11	0.76	0.77	1.02	0.64	0.98
	d4 - me: 1	0.00927302	0.85	0.0464939	0.88	6.7e-05	0.82	0.41	0.93
	d4 - me: 2	0.253865	1.29	0.00454264	1.18	0.0087	1.16	0.19	1.09
	d4 - me: 3	0.0521725	0.65	1.15366e-09	0.75	0	0.63	3.4e-09	0.72
	d4 - me: 4	3.50347e-09	0.8	6.68867e-08	0.81	0.015	1.13	0.45	1.03
	me - d6: 1	0.0595672	0.9	0.000566274	0.82	8.4e-06	0.82	0.2	0.9
	me - d6: 2	0.187834	1.31	0.0443283	1.12	0.013	1.14	0.019	1.17
	me - d6: 3	0.0277713	0.64	2.78299e-05	0.82	2.2e-16	0.66	7.6e-10	0.72
	me - d6: 4	1.55431e-15	0.76	0	0.74	0.93	1	0.32	0.97
	d6 - d7: 1	0.169885	0.93	0.012107	0.87	5.2e-05	0.84	0.076	0.87
	d6 - d7: 2	0.388767	0.83	0.277106	1.06	0.55	1.03	0.45	1.05
	d6 - d7: 3	0.877744	1.03	0.00222662	0.88	2.9e-10	0.74	0.0061	0.87
	d6 - d7: 4	0	0.75	0	0.75	0.17	0.94	0.012	0.92
	d7 - d8: 1	0.512713	1.04	0.156793	0.93	0.082	0.93	0.92	0.99
	d7 - d8: 2	0.942823	0.99	0.253284	1.06	0.24	1.06	0.53	1.04
	d7 - d8: 3	0.442901	0.86	2.79394e-07	0.81	9.7e-10	0.76	0.02	0.89
	d7 - d8: 4	0	0.75	1.30813e-09	0.83	0.08	0.93	0.0074	0.92
	d8 - d9: 1	0.728769	1.02	0.730332	1.02	0.05	0.93	0.57	1.04
	d8 - d9: 2	0.376269	1.18	0.911958	0.99	0.94	1	0.4	0.95
	d8 - d9: 3	0.131556	0.75	0.00276426	0.89	0.0009	0.87	0.84	1.01
	d8 - d9: 4	7.34522e-10	0.85	1.95651e-09	0.85	0.01	0.9	0.01	0.93
Level of education	Reference: Less than a High school diploma
	High school diploma: 1	0	1.4	1.97842e-13	1.34	4.3e-11	1.23	7.4e-05	1.25
	High school diploma: 2	2.0139e-05	0.56	0	0.68	0	0.69	0	0.65
	High school diploma: 3	1.85844e-05	1.78	3.55271e-15	1.28	0	1.45	0	1.67
	High school diploma: 4	4.79172e-12	1.2	4.42302e-10	1.18	1.3e-10	0.8	1.2e-05	0.9
	Bachelor degree: 1	0	1.79	0	1.63	0	1.53	0	1.7
	Bachelor degree: 2	7.35157e-07	0.48	0	0.6	0	0.56	0	0.5
	Bachelor degree: 3	3.84631e-09	2.37	0	1.54	0	1.86	0	2.37
	Bachelor degree: 4	0	1.45	0	1.28	0	0.71	9.4e-10	0.86
	Master degree and doctoral students in healthcare: 1	0	2.3	0	2.14	0	1.5	1.1e-12	1.89
	Master degree and doctoral students in healthcare: 2	0.0114681	0.58	0	0.53	0	0.51	0	0.45
	Master degree and doctoral students in healthcare: 3	4.02723e-05	2.38	0	1.99	0	2.36	0	3.22
	Master degree and doctoral students in healthcare: 4	0	2.27	0	1.7	3.6e-09	0.77	0.1	1.05
	Doctoral students outside healthcare: 1	0.001646	1.99	0.00151979	1.82	0.0003	1.47	0.0012	2.68
	Doctoral students outside healthcare: 2	0.225375	0.29	0.0027391	0.59	1.8e-10	0.38	2e-06	0.35
	Doctoral students outside healthcare: 3	0.0675625	6.34	4.75175e-13	2.79	1.2e-13	2.97	2.1e-12	3.91
	Doctoral students outside healthcare: 4	0	3.28	0	2.02	0.03	0.8	1.5e-14	1.66
PCS	Reference: 32. Public service executives and intellectual and artistic professions
	10. Farmers: 1	0.104351	0.76	0.0612588	0.73	0.47	0.91	0.47	0.83
	10. Farmers: 2	0.529042	0.65	0.603141	1.09	0.012	1.48	0.1	1.37
	10. Farmers: 3	0.855271	1.13	0.030175	0.75	0.15	0.81	0.00044	0.58
	10. Farmers: 4	0.000110743	0.65	0.0191818	0.77	0.77	1.05	0.17	0.86
	21. Craft workers: 1	0.00236434	0.67	0.00204172	0.68	0.0019	0.73	0.0032	0.55
	21. Craft workers: 2	0.395726	1.45	0.461591	0.91	0.00028	1.56	0.031	1.4
	21. Craft workers: 3	0.079483	0.47	0.000894812	0.69	0.00011	0.65	1.3e-05	0.57
	21. Craft workers: 4	2.77112e-13	0.48	0.00410334	0.77	0.25	1.17	0.12	0.87
	22. Shopkeepers: 1	0.00330045	0.68	0.00148888	0.67	0.018	0.79	0.0098	0.6
	22. Shopkeepers: 2	0.702988	1.19	0.456288	0.91	0.016	1.34	0.18	1.23
	22. Shopkeepers: 3	0.237199	0.58	0.243682	0.88	0.0051	0.72	0.00049	0.63
	22. Shopkeepers: 4	0.000310458	0.74	0.00372605	0.78	0.069	1.25	0.97	1
	23. Buisness owners: 1	0.584796	1.14	0.994026	1	0.31	0.84	0.45	0.79
	23. Buisness owners: 2	0.287837	1.91	0.111526	0.72	1	1	0.88	1.04
	23. Buisness owners: 3	0.123375	0.4	0.376003	0.85	0.37	1.21	0.0059	0.56
	23. Buisness owners: 4	0.000112124	0.64	0.485252	1.09	0.34	1.17	0.42	1.1
	31. Liberal professions: 1	0.00603082	0.7	0.000353004	0.67	0.33	0.92	0.016	0.64
	31. Liberal professions: 2	0.0596885	2.15	0.719923	0.96	0.66	1.05	0.89	1.02
	31. Liberal professions: 3	0.0130455	0.37	0.586527	0.95	0.16	0.86	0.072	0.79
	31. Liberal professions: 4	0.131638	1.09	0.969436	1	0.0005	1.4	0.65	1.03
	36. Business executives: 1	0.0495991	0.81	0.454423	0.94	0.31	1.07	0.23	0.83
	36. Business executives: 2	0.633317	0.83	0.0264716	0.83	0.76	0.97	0.73	1.04
	36. Business executives: 3	0.683506	1.17	0.210894	1.09	0.00019	1.35	0.62	0.95
	36. Business executives: 4	4.61342e-12	0.74	0.0061726	0.88	0.0028	1.24	0.8	1.01
	41. Intermediate professions in education, health and the public service or similar: 1	0.349128	0.9	0.000230946	0.72	0.91	0.99	0.028	0.71
	41. Intermediate professions in education, health and the public service or similar: 2	0.245341	0.61	0.217489	1.11	0.62	1.04	0.077	1.23
	41. Intermediate professions in education, health and the public service or similar: 3	0.372015	1.46	0.0198674	0.85	0.011	0.81	0.00031	0.7
	41. Intermediate professions in education, health and the public service or similar: 4	0.0483931	0.91	0.00598834	0.86	0.62	1.04	0.0097	0.87
	46. Corporate intermediate administrative and commercial professions: 1	0.308864	0.86	0.0788591	0.8	0.7	1.04	0.87	1.04
	46. Corporate intermediate administrative and commercial professions: 2	0.593989	0.73	0.452221	0.91	0.9	1.02	0.66	0.93
	46. Corporate intermediate administrative and commercial professions: 3	0.69611	1.26	0.571024	1.06	0.48	1.09	0.27	0.85
	46. Corporate intermediate administrative and commercial professions: 4	5.02933e-09	0.63	0.000309683	0.75	0.71	1.05	0.061	0.86
	47. Technicians: 1	0.0463841	0.8	0.0691015	0.83	0.14	0.89	0.033	0.69
	47. Technicians: 2	0.407337	0.7	0.940915	0.99	0.68	1.04	0.37	1.12
	47. Technicians: 3	0.87142	1.07	0.0555591	0.85	0.36	0.92	0.0032	0.72
	47. Technicians: 4	0	0.55	3.062e-13	0.63	0.73	1.03	0.058	0.89
	48. Forepersons: 1	0.160066	0.83	0.0454799	0.79	0.4	0.92	0.042	0.67
	48. Forepersons: 2	0.212991	0.5	0.288247	0.88	0.4	0.9	0.98	1
	48. Forepersons: 3	0.514537	1.44	0.390299	0.92	0.12	1.2	0.086	0.8
	48. Forepersons: 4	2.91068e-10	0.61	0.000253335	0.76	0.45	1.09	0.25	0.92
	51. Public sector clerical and service workers: 1	0.0136667	0.77	0.00425179	0.77	0.19	0.91	0.11	0.78
	51. Public sector clerical and service workers: 2	0.713124	0.87	0.443639	1.07	0.23	1.11	0.083	1.22
	51. Public sector clerical and service workers: 3	0.934758	1.03	0.00380736	0.81	0.0063	0.8	7.2e-05	0.68
	51. Public sector clerical and service workers: 4	6.66134e-15	0.67	7.12221e-08	0.75	0.41	1.07	0.017	0.88
	54. Corporate administrative workers: 1	0.0113993	0.76	8.18568e-05	0.69	0.16	0.9	0.059	0.73
	54. Corporate administrative workers: 2	0.921444	0.96	0.20948	1.12	0.0043	1.29	0.038	1.28
	54. Corporate administrative workers: 3	0.517825	0.77	1.05833e-05	0.71	0.028	0.83	3.4e-07	0.59
	54. Corporate administrative workers: 4	0	0.53	2.23271e-07	0.72	0.045	1.2	0.014	0.86
	55. Retail workers: 1	0.00851546	0.75	0.00107481	0.73	0.088	0.88	0.19	0.8
	55. Retail workers: 2	0.811357	0.91	0.394456	1.08	0.12	1.16	0.064	1.26
	55. Retail workers: 3	0.590012	0.81	0.00272103	0.78	0.0055	0.78	0.024	0.58
	55. Retail workers: 4	1.97427e-11	0.65	1.0006e-05	0.75	4.5e-05	1.47	0.4	0.95
	56. Service workers: 1	0.0264368	0.76	0.0546852	0.8	0.0022	0.76	0.00054	0.52
	56. Service workers: 2	0.415022	1.42	0.128711	1.18	0.023	1.28	4.7e-05	1.76
	56. Service workers: 3	0.289016	0.64	0.00352451	0.77	0.012	0.77	1.7e-07	0.56
	56. Service workers: 4	0.000544424	0.76	0.0198354	0.83	0.00049	1.46	0.53	0.95
	61. Skilled manual workers: 1	0.000355148	0.68	2.85686e-05	0.67	0.0018	0.8	0.003	0.62
	61. Skilled manual workers: 2	0.756017	0.89	0.435047	1.08	0.041	1.2	0.11	1.21
	61. Skilled manual workers: 3	0.602702	0.82	0.0020853	0.79	0.00037	0.73	1.8e-07	0.59
	61. Skilled manual workers: 4	0	0.59	1.96484e-08	0.71	0.00035	1.37	0.16	0.92
	66. Unskilled manual workers: 1	0.0148605	0.74	0.00466027	0.71	0.031	0.82	0.016	0.63
	66. Unskilled manual workers: 2	0.863802	0.93	0.450908	1.09	0.0068	1.36	0.009	1.45
	66. Unskilled manual workers: 3	0.471301	0.73	0.000695777	0.71	2.6e-06	0.59	1.2e-09	0.49
	66. Unskilled manual workers: 4	7.07186e-07	0.63	0.000362227	0.73	2.1e-05	1.67	0.8	0.98
	69. Agricultural workers: 1	0.522598	0.87	0.472707	0.85	0.38	0.86	0.028	0.5
	69. Agricultural workers: 2	0.859466	1.13	0.0568454	1.51	0.035	1.54	0.034	1.72
	69. Agricultural workers: 3	0.509068	0.64	0.000497136	0.54	0.052	0.69	0.0014	0.53
	69. Agricultural workers: 4	0.818026	0.97	0.577039	1.09	0.025	1.6	0.89	1.02
	Unemployed: 1	1.22965e-06	0.6	1.50498e-06	0.63	1.9e-06	0.71	1e-05	0.5
	Unemployed: 2	0.539814	1.26	0.0116866	1.26	0.094	1.16	0.011	1.35
	Unemployed: 3	0.230981	0.64	0.000111868	0.74	0.0019	0.77	3.8e-09	0.55
	Unemployed: 4	0.000237593	0.82	0.515633	0.96	4.7e-12	1.8	0.069	1.11
	Students: 1	0.494535	1.09	0.72374	0.96	0.093	1.15	0.52	0.89
	Students: 2	0.532157	1.3	0.121374	1.18	0.98	1	0.18	1.2
	Students: 3	0.951983	0.98	0.529187	1.06	0.031	1.24	0.58	1.07
	Students: 4	0.000343763	1.26	0.228957	1.09	0.0093	1.32	7.7e-08	1.41
	Retired: 1	0.182335	0.86	0.0355083	0.81	0.73	1.03	0.0015	0.59
	Retired: 2	0.918716	1.04	0.00529895	1.3	0.4	1.08	0.012	1.36
	Retired: 3	0.911756	0.96	0.70158	0.97	0.61	0.96	0.00047	0.7
	Retired: 4	0.0353348	0.9	0.307878	1.06	0.0025	1.27	0.31	1.05

## Sheet: Table E4
Supplementary table E4 : ordinal logisitc regressions wave 2 (Ref. Skilled manual workers)
		Q_K2: Are you very, rather, rather not or not at all in favour of vaccinations in general? wave 2, N= 91211		Q_V10: Do you intend to be vaccinated against Covid-19? wave 2, N= 90611		Q_K24_1: To limit the spread of the coronavirus, do you have confidence in the action of the government? wave 2, N= 90012		Q_K24_2: To limit the spread of the coronavirus, do you have confidence in the ability of scientists? wave 2= 90073
		Order : « Not at all » -> 1 -> « Rather not in favour » -> 2 -> « Don’t know »-> 3 ->« Rather in favour »-> 4 ->« Very in favour»		Order : « Certainly not » -> 1 -> « Probably not » ->2-> « Don’t know »->3 ->« Yes, maybe »->4->« Yes, certainly »		Order : « No, not at all » -> 1 -> « No, rather not » -> 2 -> « Don’t know »-> 3 ->« Yes, rather »-> 4 ->« Yes, certainly »		Order : « No, not at all » -> 1 -> « No, rather not » -> 2 -> « Don’t know »-> 3 ->« Yes, rather »-> 4 ->« Yes, certainly »
variables	term	p-value	OR	p-value	OR	p-value	OR	p-value	OR
	(Intercept): 1	0.0109223	1.19	1.02186e-10	0.64	0.16	1.08	4.6e-09	1.77
	(Intercept): 2	0	0.04	9.42548e-11	1.58	0	0.44	0.0094	0.81
	(Intercept): 3	0	78.52	0	1.78	0	3.36	0	4.7
	(Intercept): 4	0	0.29	0.296287	0.95	0	0.31	0	0.39
Gender	Reference: Men
	Women: 1	0.349523	0.97	1.77478e-07	0.85	6.4e-14	1.19	3.2e-07	1.25
	Women: 2	3.82442e-06	0.62	0.280376	1.03	6.7e-16	1.25	8.4e-13	1.28
	Women: 3	0.00508012	1.34	0	0.64	0	0.77	0	0.75
	Women: 4	0	0.73	0	0.67	1.8e-09	0.86	0	0.77
Age	Reference: 35-49
	18-24: 1	0.760703	0.98	9.15313e-06	0.76	0.013	0.88	1	1
	18-24: 2	0.0487232	1.54	0.0325899	0.87	0.58	1.04	0.43	1.06
	18-24: 3	0.0168344	0.59	0.101083	1.1	2e-06	0.74	0.0062	0.84
	18-24: 4	0.0682477	1.09	0.014044	1.13	0.046	0.86	3.9e-05	1.21
	25-34: 1	0.217459	0.95	7.16596e-06	0.84	0.013	0.92	0.81	0.99
	25-34: 2	0.0472781	1.38	1.97878e-10	0.76	0.062	0.92	0.069	0.91
	25-34: 3	0.00170234	0.6	0.216295	1.05	6.1e-05	0.84	0.042	0.91
	25-34: 4	0.076309	1.06	1.27574e-06	0.85	2.1e-06	0.79	0.21	1.04
	50-64: 1	1.35739e-08	1.24	3.25591e-09	1.26	1.9e-05	1.14	0.038	1.13
	50-64: 2	0.946382	0.99	0.000322284	1.14	1e-05	1.18	1.6e-05	1.22
	50-64: 3	0.954664	0.99	2.12487e-05	1.14	0.00012	1.15	4e-05	1.16
	50-64: 4	3.97401e-10	1.17	3.8034e-12	1.19	0.06	1.07	1.3e-08	1.15
	65-74: 1	0.00331948	1.24	0.000122924	1.38	0.00086	1.23	0.0031	1.4
	65-74: 2	0.0724063	0.61	0.0120091	1.21	5.7e-05	1.31	0.06	1.17
	65-74: 3	0.0850978	1.6	0.000119617	1.24	0.00083	1.23	0.0031	1.21
	65-74: 4	0	1.85	0	1.62	4.7e-08	1.38	8e-15	1.39
	75 and more: 1	0.708671	1.03	0.114761	1.19	3.2e-05	1.39	4.3e-05	1.85
	75 and more: 2	0.00413508	2.22	6.1351e-05	1.49	0	2.07	7.5e-07	1.65
	75 and more: 3	0.0455054	0.58	8.46262e-06	1.36	0.82	1.02	0.69	0.97
	75 and more: 4	0	2.53	0	1.82	2.5e-12	1.59	0	1.65
Income	Reference: d9 - max
	min - d1: 1	1.44111e-06	0.71	1.03134e-05	0.72	1.8e-11	0.68	0.13	0.85
	min - d1: 2	0.0494166	1.6	0.0402127	1.17	6.4e-06	1.36	0.0058	1.26
	min - d1: 3	0.00263682	0.49	0.00019798	0.8	0	0.54	1.8e-15	0.59
	min - d1: 4	0.0936137	0.92	0.019081	0.89	1.9e-08	1.42	4.5e-10	1.32
	d1 - d2: 1	2.76496e-07	1.74	3.1592e-06	0.7	8.5e-11	0.68	0.01	0.76
	d1 - d2: 2	0.0176565	1.74	0.00261968	1.26	0.00014	1.3	0.0048	1.26
	d1 - d2: 3	0.000100545	0.41	1.32118e-06	0.74	0	0.53	1.3e-15	0.59
	d1 - d2: 4	0.000503576	0.84	0.0258976	0.89	0.00094	1.25	0.0014	1.17
	d2 - d3: 1	0.000217092	0.78	0.0631626	0.88	4.9e-07	0.76	0.0057	0.75
	d2 - d3: 2	0.211974	1.35	0.645723	0.97	0.00041	1.25	0.00022	1.34
	d2 - d3: 3	0.0228672	0.58	2.78061e-05	0.79	0	0.57	1.5e-12	0.64
	d2 - d3: 4	5.29516e-11	0.74	4.47063e-06	0.81	0.00061	1.24	0.15	1.07
	d3 - d4: 1	0.00952199	0.85	0.000869168	0.81	8.3e-07	0.78	0.15	0.87
	d3 - d4: 2	0.125398	1.41	0.0347652	1.14	0.0034	1.19	0.17	1.11
	d3 - d4: 3	0.0118927	0.57	3.61766e-06	0.79	0	0.61	3.2e-08	0.72
	d3 - d4: 4	1.97206e-10	0.77	4.57405e-11	0.76	0.77	1.02	0.64	0.98
	d4 - me: 1	0.00927302	0.85	0.0464939	0.88	6.7e-05	0.82	0.41	0.93
	d4 - me: 2	0.253865	1.29	0.00454264	1.18	0.0087	1.16	0.19	1.09
	d4 - me: 3	0.0521725	0.65	1.15366e-09	0.75	0	0.63	3.4e-09	0.72
	d4 - me: 4	3.50347e-09	0.8	6.68867e-08	0.81	0.015	1.13	0.45	1.03
	me - d6: 1	0.0595672	0.9	0.000566274	0.82	8.4e-06	0.82	0.2	0.9
	me - d6: 2	0.187834	1.31	0.0443283	1.12	0.013	1.14	0.019	1.17
	me - d6: 3	0.0277713	0.64	2.78299e-05	0.82	2.2e-16	0.66	7.6e-10	0.72
	me - d6: 4	1.55431e-15	0.76	0	0.74	0.93	1	0.32	0.97
	d6 - d7: 1	0.169885	0.93	0.012107	0.87	5.2e-05	0.84	0.076	0.87
	d6 - d7: 2	0.388767	0.83	0.277106	1.06	0.55	1.03	0.45	1.05
	d6 - d7: 3	0.877744	1.03	0.00222662	0.88	2.9e-10	0.74	0.0061	0.87
	d6 - d7: 4	0	0.75	0	0.75	0.17	0.94	0.012	0.92
	d7 - d8: 1	0.512713	1.04	0.156793	0.93	0.082	0.93	0.92	0.99
	d7 - d8: 2	0.942823	0.99	0.253284	1.06	0.24	1.06	0.53	1.04
	d7 - d8: 3	0.442901	0.86	2.79394e-07	0.81	9.7e-10	0.76	0.02	0.89
	d7 - d8: 4	0	0.75	1.30813e-09	0.83	0.08	0.93	0.0074	0.92
	d8 - d9: 1	0.728769	1.02	0.730332	1.02	0.05	0.93	0.57	1.04
	d8 - d9: 2	0.376269	1.18	0.911958	0.99	0.94	1	0.4	0.95
	d8 - d9: 3	0.131556	0.75	0.00276426	0.89	0.0009	0.87	0.84	1.01
	d8 - d9: 4	7.34522e-10	0.85	1.95651e-09	0.85	0.01	0.9	0.01	0.93
Level of education	Reference: Less than a High school diploma
	High school diploma: 1	0	1.4	1.97842e-13	1.34	4.3e-11	1.23	7.4e-05	1.25
	High school diploma: 2	2.0139e-05	0.56	0	0.68	0	0.69	0	0.65
	High school diploma: 3	1.85844e-05	1.78	3.55271e-15	1.28	0	1.45	0	1.67
	High school diploma: 4	4.79172e-12	1.2	4.42302e-10	1.18	1.3e-10	0.8	1.2e-05	0.9
	Bachelor degree: 1	0	1.79	0	1.63	0	1.53	0	1.7
	Bachelor degree: 2	7.35157e-07	0.48	0	0.6	0	0.56	0	0.5
	Bachelor degree: 3	3.84631e-09	2.37	0	1.54	0	1.86	0	2.37
	Bachelor degree: 4	0	1.45	0	1.28	0	0.71	9.4e-10	0.86
	Master degree and doctoral students in healthcare: 1	0	2.3	0	2.14	0	1.5	1.1e-12	1.89
	Master degree and doctoral students in healthcare: 2	0.0114681	0.58	0	0.53	0	0.51	0	0.45
	Master degree and doctoral students in healthcare: 3	4.02723e-05	2.38	0	1.99	0	2.36	0	3.22
	Master degree and doctoral students in healthcare: 4	0	2.27	0	1.7	3.6e-09	0.77	0.1	1.05
	Doctoral students outside healthcare: 1	0.001646	1.99	0.00151979	1.82	0.0003	1.47	0.0012	2.68
	Doctoral students outside healthcare: 2	0.225375	0.29	0.0027391	0.59	1.8e-10	0.38	2e-06	0.35
	Doctoral students outside healthcare: 3	0.0675625	6.34	4.75175e-13	2.79	1.2e-13	2.97	2.1e-12	3.91
	Doctoral students outside healthcare: 4	0	3.28	0	2.02	0.03	0.8	1.5e-14	1.66
PCS	Reference: 61. Skilled manual workers
	10. Farmers: 1	0.425709	1.12	0.52654	1.1	0.33	1.14	0.22	1.33
	10. Farmers: 2	0.617664	0.74	0.944989	1.01	0.16	1.23	0.48	1.13
	10. Farmers: 3	0.598503	1.38	0.691864	0.95	0.45	1.11	0.87	0.98
	10. Farmers: 4	0.422703	1.1	0.465037	1.08	0.075	0.76	0.55	0.94
	21. Craft workers: 1	0.855444	0.98	0.870686	1.02	0.33	0.91	0.46	0.89
	21. Craft workers: 2	0.132588	1.63	0.155096	0.85	0.019	1.3	0.26	1.16
	21. Craft workers: 3	0.0821919	0.57	0.210947	0.88	0.19	0.87	0.73	0.96
	21. Craft workers: 4	0.0491163	0.82	0.432402	1.07	0.19	0.85	0.55	0.95
	22. Shopkeepers: 1	0.969585	1	0.907969	1.01	0.91	0.99	0.79	0.96
	22. Shopkeepers: 2	0.421949	1.34	0.156234	0.85	0.34	1.11	0.88	1.02
	22. Shopkeepers: 3	0.343939	0.71	0.25924	1.12	0.91	0.99	0.5	1.08
	22. Shopkeepers: 4	0.0135987	1.25	0.314926	1.09	0.45	0.91	0.33	1.08
	23. Buisness owners: 1	0.0275424	1.68	0.056436	1.5	0.73	1.06	0.39	1.28
	23. Buisness owners: 2	0.16362	2.15	0.0490433	0.67	0.4	0.83	0.52	0.86
	23. Buisness owners: 3	0.178932	0.48	0.685885	1.08	0.017	1.65	0.79	0.95
	23. Buisness owners: 4	0.472039	1.09	0.000574403	1.52	0.32	0.85	0.14	1.19
	31. Liberal professions: 1	0.804164	1.03	0.96912	1	0.08	1.15	0.88	1.02
	31. Liberal professions: 2	0.00573975	2.42	0.29583	0.89	0.18	0.87	0.19	0.84
	31. Liberal professions: 3	0.0113052	0.45	0.0412444	1.21	0.099	1.18	0.69	1.35
	31. Liberal professions: 4	0	1.86	1.00986e-06	1.4	0.82	1.02	0.098	1.12
	32. Public service executives and intellectual and artistic professions: 1	0.000355148	1.47	2.85686e-05	1.5	0.0018	1.25	0.003	1.61
	32. Public service executives and intellectual and artistic professions: 2	0.756017	1.13	0.435047	0.93	0.041	0.83	0.11	0.83
	32. Public service executives and intellectual and artistic professions: 3	0.602702	1.22	0.0020853	1.27	0.00037	1.36	1.8e-07	1.7
	32. Public service executives and intellectual and artistic professions: 4	0	1.7	1.96484e-08	1.4	0.00035	0.73	0.16	1.09
	36. Business executives: 1	0.0249231	1.19	1.12233e-05	1.41	2.1e-06	1.34	0.014	1.33
	36. Business executives: 2	0.830322	0.94	0.000978535	0.77	0.0067	0.81	0.12	0.86
	36. Business executives: 3	0.228977	1.42	4.89695e-07	1.39	2.2e-16	1.85	1.5e-09	1.62
	36. Business executives: 4	3.32315e-05	1.26	5.7813e-05	1.23	0.16	0.9	0.063	1.1
	41. Intermediate professions in education, health and the public service or similar: 1	0.0002191	1.33	0.302587	1.08	0.00032	1.24	0.25	1.13
	41. Intermediate professions in education, health and the public service or similar: 2	0.260508	0.69	0.677965	1.03	0.052	0.87	0.87	1.01
	41. Intermediate professions in education, health and the public service or similar: 3	0.0817559	1.77	0.264089	1.07	0.15	1.11	0.017	1.19
	41. Intermediate professions in education, health and the public service or similar: 4	8.39329e-14	1.54	0.000637731	1.21	0.0008	0.76	0.33	0.95
	46. Corporate intermediate administrative and commercial professions: 1	0.0664206	1.26	0.107944	1.2	0.0075	1.31	0.011	1.67
	46. Corporate intermediate administrative and commercial professions: 2	0.71048	0.82	0.164896	0.85	0.17	84	0.08	0.77
	46. Corporate intermediate administrative and commercial professions: 3	0.42326	1.54	0.00364156	1.35	0.00073	1.49	0.0041	1.45
	46. Corporate intermediate administrative and commercial professions: 4	0.483095	1.06	0.590534	1.05	0.03	0.76	0.39	0.93
	47. Technicians: 1	0.0566277	1.17	0.00892928	1.25	0.097	1.12	0.35	1.12
	47. Technicians: 2	0.467395	0.79	0.352221	0.92	0.096	0.87	0.48	0.93
	47. Technicians: 3	0.409165	1.31	0.258508	1.08	0.008	1.25	0.02	1.22
	47. Technicians: 4	0.35534	0.94	0.0617631	0.89	0.0023	0.75	0.58	0.97
	48. Forepersons: 1	0.0495061	1.22	0.106075	1.19	0.092	1.16	0.59	1.08
	48. Forepersons: 2	0.233124	0.56	0.0675122	0.82	0.012	0.75	0.14	0.82
	48. Forepersons: 3	0.245129	1.75	0.0912296	1.17	6.8e-06	1.64	0.0063	1.36
	48. Forepersons: 4	0.672208	1.04	0.439515	1.06	0.034	0.79	0.96	1
	51. Public sector clerical and service workers: 1	0.0689128	1.13	0.0366287	1.16	0.018	1.15	0.031	1.25
	51. Public sector clerical and service workers: 2	0.931852	0.98	0.914293	0.99	0.24	0.92	0.91	1.01
	51. Public sector clerical and service workers: 3	0.384011	1.26	0.608452	1.03	0.19	1.09	0.035	1.15
	51. Public sector clerical and service workers: 4	0.0374435	1.13	0.43256	1.04	0.0017	0.78	0.41	0.96
	54. Corporate administrative workers: 1	0.146778	1.12	0.60068	1.04	0.071	1.13	0.17	1.18
	54. Corporate administrative workers: 2	0.793169	1.08	0.625519	1.04	0.36	1.08	0.53	1.06
	54. Corporate administrative workers: 3	0.83747	0.94	0.144666	0.91	0.11	1.13	0.89	1.01
	54. Corporate administrative workers: 4	0.118674	0.9	0.819383	1.01	0.12	0.87	0.29	0.94
	55. Retail workers: 1	0.217404	1.1	0.285971	1.09	0.14	1.1	0.03	1.29
	55. Retail workers: 2	0.936753	1.02	0.921071	1.01	0.65	0.96	0.68	1.04
	55. Retail workers: 3	0.949096	0.98	0.949536	1	0.47	1.06	0.9	0.99
	55. Retail workers: 4	0.178159	1.1	0.476397	1.05	0.43	1.07	0.63	1.03
	56. Service workers: 1	0.241984	1.12	0.0572368	1.21	0.55	0.95	0.21	0.84
	56. Service workers: 2	0.140775	1.59	0.346231	1.1	0.54	1.06	0.00082	1.46
	56. Service workers: 3	0.424861	0.78	0.737922	0.97	0.55	1.06	0.53	0.95
	56. Service workers: 4	0.00166753	1.3	0.0625726	1.16	0.54	1.07	0.64	1.04
	66. Unskilled manual workers: 1	0.400541	1.08	0.532559	1.07	0.78	1.02	0.89	1.02
	66. Unskilled manual workers: 2	0.897757	1.04	0.87549	1.02	0.22	1.13	0.11	1.2
	66. Unskilled manual workers: 3	0.714846	0.89	0.258645	0.9	0.034	0.81	0.039	0.83
	66. Unskilled manual workers: 4	0.478139	1.07	0.84183	1.02	0.085	1.22	0.46	1.06
	69. Agricultural workers: 1	0.230047	1.27	0.291411	1.27	0.68	1.07	0.46	0.81
	69. Agricultural workers: 2	0.696933	1.27	0.10624	1.41	0.21	1.28	0.14	1.42
	69. Agricultural workers: 3	0.683699	0.78	0.0267735	0.68	0.73	0.94	0.57	0.9
	69. Agricultural workers: 4	0.00146233	1.64	0.00769962	1.53	0.46	1.17	0.49	1.11
	Unemployed: 1	0.0555194	0.88	0.513663	0.95	0.067	0.9	0.027	0.8
	Unemployed: 2	0.14993	1.42	0.0458462	1.17	0.63	0.96	0.19	1.12
	Unemployed: 3	0.303345	0.78	0.387647	0.95	0.55	1.04	0.4	0.94
	Unemployed: 4	8.40567e-08	1.39	2.34827e-07	1.35	0.0006	1.31	0.00089	1.2
	Students: 1	1.54048e-06	1.6	7.02378e-05	1.44	4.3e-07	1.44	0.012	1.43
	Students: 2	0.216821	1.47	0.329314	1.1	0.038	0.83	0.97	1
	Students: 3	0.572281	1.19	0.000282974	1.35	2.8e-09	1.69	1.2e-10	1.82
	Students: 4	0	2.13	4.83878e-10	1.52	0.71	0.96	1.2e-11	1.54
	Retired: 1	0.00170692	1.27	0.0285724	1.21	9.4e-05	1.29	0.64	0.95
	Retired: 2	0.550088	1.17	0.0218658	1.21	0.13	0.89	0.2	1.12
	Retired: 3	0.555024	1.17	0.000872552	1.23	0.00013	1.31	0.011	1.2
	Retired: 4	2.65787e-13	1.52	3.22853e-13	1.48	0.29	0.93	0.0095	1.15
