# Supplementary material for: The role of professional socialisation in confidence in vaccines and vaccination decision-makers: Insights from a large multi-wave survey in France
Source: PLoS One. 2025 Aug 12;20(8):e0328548. doi: 10.1371/journal.pone.0328548 (PMC12342297; doi:10.1371/journal.pone.0328548)
Supplement: S7 File — (XLSX) [file pone.0328548.s007.xlsx]

## Sheet: Table F1
Supplementary table F1 : ordinal logistic regressions wave 3 (Ref. Public sector clerical and service workers)									Supplementary table F1 : ordinal logistic regressions wave 3 (Ref. Public sector clerical and service workers)
		Q_K2: Are you very, rather, rather not or not at all in favour of vaccinations in general? Wave 3, N=72394		Q_K24_1: To limit the spread of the coronavirus, do you have confidence in the action of the government? Wave 3, N=72325		Q_K24_2: To limit the spread of the coronavirus, do you have confidence in the ability of scientists?, Wave 3, N=72324					Vaccination, Wave 3, N=72383
		Order : « Not at all » -> 1 -> « Rather not in favour » -> 2 -> « Don’t know »-> 3 ->« Rather in favour »-> 4 ->« Very in favour»		Order : « No, not at all » -> 1 -> « No, rather not » -> 2 -> « Don’t know »-> 3 ->« Yes, rather »-> 4 ->« Yes, certainly »		Order : « No, not at all » -> 1 -> « No, rather not » -> 2 -> « Don’t know »-> 3 ->« Yes, rather »-> 4 ->« Yes, certainly »					Order : « Not vaccinated/ do not intend to get vaccinated » -> 1 -> « Don’t know »-> 2 ->« Vaccinated/do intend to get vaccinated»
variables	term	p-value	OR	p-value	OR	p-value	OR		variables	term	p-value	OR
	(Intercept): 1	0.0341178	1.26	1.8e-05	1.32	0.011	1.44			(Intercept): 1	0.46	1.08
	(Intercept): 2	0	0.02	0	0.02	0	0.04			(Intercept): 2	0	12.01
	(Intercept): 3	0	257.27	0	113.27	0	182.55		Gender	Reference: Men
	(Intercept): 4	3.11434e-10	1.32	0	0.33	0	0.59			Women: 1	0.35	0.96
Gender	Reference: Men									Women: 2	0.02	0.93
	Women: 1	0.0105756	1.12	2.1e-13	1.22	0.1	1.1		Age	Reference: 35-49
	Women: 2	0.246274	0.82	0.0083	1.36	0.13	1.23			18-24: 1	0.4	0.93
	Women: 3	0.981805	1	0.00035	0.66	0.14	0.83			18-24: 2	5.3e-10	0.68
	Women: 4	0	0.76	0	0.76	0	0.82			25-34: 1	0.0012	0.83
Age	Reference: 35-49									25-34: 2	3.1e-15	0.72
	18-24: 1	0.594008	0.95	0.57	0.97	0.27	0.88			50-64: 1	0.15	1.09
	18-24: 2	0.251034	1.48	0.047	0.48	0.047	0.42			50-64: 2	0	1.78
	18-24: 3	0.0533721	0.52	0.32	1.44	0.14	1.91			65-74: 1	0.93	0.99
	18-24: 4	0.00125557	0.85	0.24	0.91	0.91	0.99			65-74: 2	0	1.78
	25-34: 1	0.381941	0.95	0.98	1	0.63	0.96			75 and more: 1	0.93	0.99
	25-34: 2	0.221299	1.35	0.28	0.8	0.12	0.68			75 and more: 2	0	2.84
	25-34: 3	0.0418516	0.61	0.69	0.92	0.44	1.2		Income	Reference: d9 - max
	25-34: 4	6.92466e-06	0.87	2.2e-07	0.77	0.00054	0.9			min - d1: 1	0.55	0.94
	50-64: 1	2.68995e-07	1.35	0.0025	1.11	0.1	1.14			min - d1: 2	0	0.46
	50-64: 2	0.760034	0.93	0.44	1.13	0.012	1.59			d1 - d2: 1	0.79	1.03
	50-64: 3	0.414236	1.22	0.76	1.05	0.88	1.03			d1 - d2: 2	0	0.46
	50-64: 4	0	1.33	1.3e-09	1.22	0	1.29			d2 - d3: 1	0.28	0.9
	65-74: 1	0.0162607	1.35	0.0062	1.2	0.25	1.21			d2 - d3: 2	0	0.51
	65-74: 2	0.972575	1.02	0.21	1.4	0.0011	2.82			d3 - d4: 1	1.5	0.87
	65-74: 3	0.79486	1.14	0.74	0.91	0.18	0.66			d3 - d4: 2	0	0.55
	65-74: 4	0	1.92	0	1.74	0	1.77			d4 - me: 1	0.98	1
	75 and more: 1	0.605586	0.92	0.022	1.21	0.12	1.43			d4 - me: 2	0	0.55
	75 and more: 2	0.00494504	4.31	3.7e-05	3.25	1.2e-07	6.5			me - d6: 1	0.75	0.97
	75 and more: 3	0.0487451	0.36	0.018	0.51	0.0056	0.4			me - d6: 2	0	0.6
	75 and more: 4	0	2.56	0	1.88	0	2.05			d6 - d7: 1	0.74	1.03
Income	Reference: d9 - max									d6 - d7: 2	0.22	0.62
	min - d1: 1	4.52494e-05	0.64	3.5e-06	0.74	0.31	0.86			d7 - d8: 1	0.21	1.1
	min - d1: 2	0.0201338	2.44	0.02	1.84	0.089	1.64			d7 - d8: 2	9.8e-14	0.67
	min - d1: 3	0.00364123	0.33	0.00042	0.4	0.0014	0.41			d8 - d9: 1	0.92	1.01
	min - d1: 4	2.07519e-09	0.75	0.67	0.97	0.83	1.01			d8 - d9: 2	2.5e-05	0.8
	d1 - d2: 1	0.0180229	0.77	9.7e-07	0.72	0.25	0.85		Level of education	Reference: Less than a High school diploma
	d1 - d2: 2	0.00207204	3.09	0.077	1.62	0.31	1.37			High school diploma: 1	0.39	0.95
	d1 - d2: 3	0.000200963	0.26	0.0015	0.42	0.017	0.49			High school diploma: 2	0.035	1.09
	d1 - d2: 4	0	0.65	0.76	0.98	0.77	0.99			Bachelor degree: 1	0.026	1.14
	d2 - d3: 1	0.000960402	0.71	1.7e-05	0.76	0.75	0.96			Bachelor degree: 2	4.4e-05	1.19
	d2 - d3: 2	0.237905	1.62	0.073	1.58	0.93	0.97			Master degree and doctoral students in healthcare: 1	0.0014	1.31
	d2 - d3: 3	0.0829173	0.49	0.0017	0.45	0.12	0.63			Master degree and doctoral students in healthcare: 2	1.7e-11	1.48
	d2 - d3: 4	0	0.67	0.65	0.97	0.35	0.96			Doctoral students outside healthcare: 1	0.18	1.41
	d3 - d4: 1	0.0129897	0.78	0.002	0.83	0.6	0.93			Doctoral students outside healthcare: 2	0.00038	1.8
	d3 - d4: 2	0.427874	1.38	0.44	1.22	0.94	1.02		PCS	Reference: 51. Public sector clerical and service workers
	d3 - d4: 3	0.17467	0.58	0.035	0.58	0.19	0.69			10. Farmers: 1	0.8	0.95
	d3 - d4: 4	0	0.68	0.2	0.93	0.014	0.91			10. Farmers: 2	0.13	0.79
	d4 - me: 1	0.00632916	0.77	0.018	0.88	0.61	1.07			21. Craft workers: 1	0.82	1.04
	d4 - me: 2	0.190263	1.65	0.81	1.06	0.28	0.73			21. Craft workers: 2	0.00028	0.65
	d4 - me: 3	0.136933	0.57	0.15	0.7	0.71	0.9			22. Shopkeepers: 1	0.71	1.06
	d4 - me: 4	0	0.69	0.057	0.91	0.061	0.94			22. Shopkeepers: 2	0.0055	0.73
	me - d6: 1	0.0138131	0.8	0.031	0.89	0.78	1.03			23. Buisness owners: 1	0.59	1.21
	me - d6: 2	0.513402	1.28	0.46	1.19	0.8	1.07			23. Buisness owners: 2	0.91	1.03
	me - d6: 3	0.360541	0.71	0.033	0.61	0.23	0.74			31. Liberal professions: 1	0.21	0.83
	me - d6: 4	0	0.7	0.0093	0.89	0.00073	0.89			31. Liberal professions: 2	0.54	1.07
	d6 - d7: 1	0.000660443	0.75	0.0048	0.87	0.5	1.08			32. Public service executives and intellectual and artistic professions: 1	0.55	1.09
	d6 - d7: 2	0.517256	1.27	0.87	0.96	0.85	0.95			32. Public service executives and intellectual and artistic professions: 2	0.0029	1.33
	d6 - d7: 3	0.430377	0.75	0.28	0.78	0.3	0.78			36. Business executives: 1	0.22	1.14
	d6 - d7: 4	0	0.72	0.00011	0.85	0.031	0.94			36. Business executives: 2	0.0047	1.24
	d7 - d8: 1	0.257615	0.91	0.38	0.96	0.34	1.11			41. Intermediate professions in education, health and the public service or similar: 1	0.79	1.03
	d7 - d8: 2	0.191749	1.55	0.57	1.13	0.79	1.07			41. Intermediate professions in education, health and the public service or similar: 2	0.24	1.09
	d7 - d8: 3	0.149462	0.62	0.099	0.71	0.27	0.78			46. Corporate intermediate administrative and commercial professions: 1	0.8	1.05
	d7 - d8: 4	0	0.72	2.8e-06	0.83	9.4e-05	0.9			46. Corporate intermediate administrative and commercial professions: 2	0.087	1.25
	d8 - d9: 1	0.101415	0.88	0.83	0.99	0.28	1.13			47. Technicians: 1	0.95	1.01
	d8 - d9: 2	0.319522	1.4	0.35	1.21	0.078	0.63			47. Technicians: 2	0.0021	0.77
	d8 - d9: 3	0.348683	0.73	0.088	0.71	0.14	1.46			48. Forepersons: 1	0.12	1.26
	d8 - d9: 4	0	0.79	2.7e-06	0.84	0.048	0.95			48. Forepersons: 2	0.12	0.85
Level of education	Reference: Less than a High school diploma									54. Corporate administrative workers: 1	0.063	0.7
	High school diploma: 1	4.44041e-09	1.4	4.1e-10	1.25	1.2e-10	1.62			54. Corporate administrative workers: 2	2.6e-06	1.23
	High school diploma: 2	0.0426003	0.64	0.084	0.78	0.094	0.75			55. Retail workers: 1	0.051	1.23
	High school diploma: 3	0.0398331	1.57	0.1	1.26	0.068	1.35			55. Retail workers: 2	5.3e-07	0.68
	High school diploma: 4	0.286793	1.03	8e-06	0.86	0.00079	0.92			56. Service workers: 1	0.24	1.17
	Bachelor degree: 1	0	1.8	0	1.49	0	2.14			56. Service workers: 2	0.013	0.79
	Bachelor degree: 2	0.0192538	0.57	0.00035	0.58	0.003	0.58			61. Skilled manual workers: 1	0.056	1.21
	Bachelor degree: 3	0.00447615	1.97	1.5e-05	1.93	2.5e-05	2.14			61. Skilled manual workers: 2	3.3e-09	0.64
	Bachelor degree: 4	0.0004318	1.09	8.9e-16	0.77	0.00083	0.93			66. Unskilled manual workers: 1	0.075	1.28
	Master degree and doctoral students in healthcare: 1	0	2.62	0	1.62	0	3.13			66. Unskilled manual workers: 2	2.2e-06	0.61
	Master degree and doctoral students in healthcare: 2	0.794684	1.09	0.0063	0.52	0.049	0.57			69. Agricultural workers: 1	0.33	1.28
	Master degree and doctoral students in healthcare: 3	0.608439	1.17	8.8e-05	2.52	0.00051	2.62			69. Agricultural workers: 2	0.0023	0.56
	Master degree and doctoral students in healthcare: 4	0	1.48	1.4e-05	0.84	6.8e-05	1.13			Unemployed: 1	0.29	1.11
	Doctoral students outside healthcare: 1	0.144842	1.56	0.0021	1.47	0.036	2.35			Unemployed: 2	0	0.54
	Doctoral students outside healthcare: 2	0.750616	1.39	0.64	1.23	0.87	1.11			Students: 1	0.0041	1.42
	Doctoral students outside healthcare: 3	0.780293	1.33	0.91	1.05	0.5	1.5			Students: 2	0.13	1.14
	Doctoral students outside healthcare: 4	2.22045e-16	1.86	0.0042	0.77	1.4e-12	1.61			Retired: 1	0.24	1.16
PCS	Reference: 51. Public sector clerical and service workers									Retired: 2	3.3e-06	1.52
	10. Farmers: 1	0.488252	1.16	0.56	0.92	0.92	1.03
	10. Farmers: 2	0.688137	1.37	0.75	0.79	0.17	2.27
	10. Farmers: 3	0.452695	0.55	0.6	1.47	0.18	0.46
	10. Farmers: 4	0.500259	0.93	0.3	1.16	0.76	0.97
	21. Craft workers: 1	0.125584	0.78	0.77	1.03	0.69	0.92
	21. Craft workers: 2	0.0468252	2.89	0.27	1.62	0.65	1.31
	21. Craft workers: 3	0.0332237	0.33	0.37	0.68	0.6	0.74
	21. Craft workers: 4	0.165334	0.89	0.87	0.98	0.066	0.86
	22. Shopkeepers: 1	0.859086	0.97	0.57	1.06	0.5	1.16
	22. Shopkeepers: 2	0.0417721	2.8	0.69	1.2	0.69	1.24
	22. Shopkeepers: 3	0.00981011	0.28	0.73	0.85	0.29	0.58
	22. Shopkeepers: 4	0.165353	1.11	0.0046	1.36	0.23	1.1
	23. Buisness owners: 1	0.501259	0.78	0.88	1.03	0.099	2.79
	23. Buisness owners: 2	0.326903	2.9	0.28	2.23	0.95	0
	23. Buisness owners: 3	0.366027	0.38	0.48	0.59	0.95	49400.2
	23. Buisness owners: 4	0.0170928	1.33	1.6e-06	1.9	0.029	1.27
	31. Liberal professions: 1	0.34717	0.86	0.3	0.91	0.26	1.32
	31. Liberal professions: 2	0.651697	0.7	0.51	1.31	0.29	1.72
	31. Liberal professions: 3	0.681258	1.38	0.92	0.96	0.33	0.62
	31. Liberal professions: 4	9.08282e-06	1.31	0.33	1.09	0.061	1.12
	32. Public service executives and intellectual and artistic professions: 1	0.227012	1.21	0.02	1.21	0.49	1.16
	32. Public service executives and intellectual and artistic professions: 2	0.937849	0	0.31	0.65	0.13	1.99
	32. Public service executives and intellectual and artistic professions: 3	0.936924	353374	0.17	1.78	0.3	0.64
	32. Public service executives and intellectual and artistic professions: 4	0.000517801	1.19	0.068	1.15	3.8e-07	1.28
	36. Business executives: 1	0.805861	1.03	0.0088	1.19	0.74	1.06
	36. Business executives: 2	0.586312	1.28	0.78	0.91	0.065	2.02
	36. Business executives: 3	0.911282	0.95	0.17	1.57	0.3	0.68
	36. Business executives: 4	0.0628597	1.08	1.1e-06	1.35	7.2e-06	1.21
	41. Intermediate professions in education, health and the public service or similar: 1	0.455004	1.08	0.15	1.09	0.29	0.86
	41. Intermediate professions in education, health and the public service or similar: 2	0.545062	0.73	0.17	0.64	0.85	0.92
	41. Intermediate professions in education, health and the public service or similar: 3	0.43688	1.5	0.15	1.61	0.72	1.16
	41. Intermediate professions in education, health and the public service or similar: 4	0.0788935	1.08	0.57	0.96	0.14	1.07
	46. Corporate intermediate administrative and commercial professions: 1	0.085553	1.4	0.14	1.19	0.14	1.49
	46. Corporate intermediate administrative and commercial professions: 2	0.961123	0.96	0.72	0.8	0.39	0.41
	46. Corporate intermediate administrative and commercial professions: 3	0.848347	1.16	0.32	1.85	0.44	2.24
	46. Corporate intermediate administrative and commercial professions: 4	0.0027743	0.8	0.79	0.97	0.15	1.11
	47. Technicians: 1	0.318015	1.13	0.96	1	0.81	1.04
	47. Technicians: 2	0.576811	0.71	0.24	1.48	0.16	1.77
	47. Technicians: 3	0.688784	1.27	0.28	0.7	0.12	0.53
	47. Technicians: 4	2.61649e-05	0.8	0.11	0.87	0.21	0.93
	48. Forepersons: 1	0.362076	0.87	0.74	1.03	0.65	0.91
	48. Forepersons: 2	0.773035	0.8	0.4	1.41	0.49	1.44
	48. Forepersons: 3	0.838696	1.17	0.62	0.82	0.48	0.69
	48. Forepersons: 4	0.631652	0.97	0.36	1.1	0.89	0.99
	54. Corporate administrative workers: 1	0.687543	1.04	0.88	1.01	0.81	0.97
	54. Corporate administrative workers: 2	0.988829	0.99	0.28	0.68	0.48	1.32
	54. Corporate administrative workers: 3	0.831894	0.9	0.1	1.63	0.33	0.69
	54. Corporate administrative workers: 4	0.00859001	0.88	0.65	0.96	0.028	0.89
	55. Retail workers: 1	0.320506	0.9	0.39	0.94	0.86	0.97
	55. Retail workers: 2	0.549191	1.32	0.094	1.64	0.15	1.73
	55. Retail workers: 3	0.399244	0.68	0.14	0.64	0.13	0.57
	55. Retail workers: 4	0.138714	0.92	0.018	1.22	0.15	0.92
	56. Service workers: 1	0.17808	0.84	0.3	0.91	0.6	1.1
	56. Service workers: 2	0.340898	1.65	0.71	1.15	0.89	1.07
	56. Service workers: 3	0.347094	0.61	0.96	0.98	0.81	0.9
	56. Service workers: 4	0.914846	0.99	0.49	1.07	0.41	0.95
	61. Skilled manual workers: 1	0.243316	0.88	0.13	0.9	0.094	0.8
	61. Skilled manual workers: 2	0.106669	1.95	0.57	1.19	0.29	1.48
	61. Skilled manual workers: 3	0.059072	0.46	0.54	0.83	0.26	0.67
	61. Skilled manual workers: 4	0.06371	0.91	0.053	1.16	0.12	0.92
	66. Unskilled manual workers: 1	0.394288	0.88	0.58	0.95	0.2	0.8
	66. Unskilled manual workers: 2	0.457777	1.52	0.65	0.8	0.85	0.9
	66. Unskilled manual workers: 3	0.285271	0.55	0.83	1.11	0.94	0.96
	66. Unskilled manual workers: 4	0.53585	0.95	0.18	1.18	0.2	0.9
	69. Agricultural workers: 1	0.0753107	0.6	0.66	0.92	0.1	0.58
	69. Agricultural workers: 2	0.110938	3.64	0.87	0.85	0.24	2.52
	69. Agricultural workers: 3	0.146954	0.32	0.95	1.06	0.18	0.36
	69. Agricultural workers: 4	0.712161	0.95	0.04	1.55	0.64	1.07
	Unemployed: 1	0.00397559	0.75	1.4e-05	0.76	0.11	0.81
	Unemployed: 2	0.453057	1.38	0.68	1.13	0.77	0.89
	Unemployed: 3	0.264147	0.62	0.5	0.82	0.64	0.83
	Unemployed: 4	0.95613	1	6.1e-06	1.41	0.013	1.13
	Students: 1	0.304212	1.15	0.00085	1.33	0.076	1.38
	Students: 2	0.427067	1.5	0.33	1.55	0.025	3.35
	Students: 3	0.849489	0.91	0.9	0.95	0.11	0.43
	Students: 4	1.65865e-11	1.52	0.44	1.08	7e-13	1.56
	Retired: 1	0.0988308	1.22	0.56	0.96	0.99	1
	Retired: 2	0.930741	1.05	0.88	1.04	0.59	1.22
	Retired: 3	0.835869	1.11	0.67	1.13	0.77	0.9
	Retired: 4	7.41725e-09	1.3	0.035	1.15	0.00046	1.17

## Sheet: Table F2
Supplementary table F2 : ordinal logistic regressions wave 3 (Ref. Intermediate professions in education, health and the public service or similar)									Supplementary table F2 : ordinal logistic regressions wave 3 (Ref. Intermediate professions in education, health and the public service or similar)
		Q_K2: Are you very, rather, rather not or not at all in favour of vaccinations in general? Wave 3, N=72394		Q_K24_1: To limit the spread of the coronavirus, do you have confidence in the action of the government? Wave 3, N=72325		Q_K24_2: To limit the spread of the coronavirus, do you have confidence in the ability of scientists?, Wave 3, N=72324					Vaccination, Wave 3, N=72383
		Order : « Not at all » -> 1 -> « Rather not in favour » -> 2 -> « Don’t know »-> 3 ->« Rather in favour »-> 4 ->« Very in favour»		Order : « No, not at all » -> 1 -> « No, rather not » -> 2 -> « Don’t know »-> 3 ->« Yes, rather »-> 4 ->« Yes, certainly »		Order : « No, not at all » -> 1 -> « No, rather not » -> 2 -> « Don’t know »-> 3 ->« Yes, rather »-> 4 ->« Yes, certainly »					Order : « Not vaccinated/ do not intend to get vaccinated » -> 1 -> « Don’t know »-> 2 ->« Vaccinated/do intend to get vaccinated»
variables	term	p-value	OR	p-value	OR	p-value	OR		variables	term	p-value	OR
	(Intercept): 1	0.00986457	1.36	1.2e-07	1.44	0.16	1.24			(Intercept): 1	0.35	1.11
	(Intercept): 2	1.33227e-15	0.01	0	0.01	3.3e-15	0.04			(Intercept): 2	0	13.11
	(Intercept): 3	0	385.88	0	181.85	0	212.08		Gender	Reference: Men
	(Intercept): 4	7.99361e-15	1.43	0	0.32	0	0.63			Women: 1	0.35	0.96
Gender	Reference: Men									Women: 2	0.02	0.93
	Women: 1	0.0105756	1.12	2.1e-13	1.22	0.1	1.1		Age	Reference: 35-49
	Women: 2	0.246274	0.82	0.0083	1.36	0.13	1.23			18-24: 1	0.4	0.93
	Women: 3	0.981805	1	0.00035	0.66	0.14	0.83			18-24: 2	5.3e-10	0.68
	Women: 4	0	0.76	0	0.76	0	0.82			25-34: 1	0.0012	0.83
Age	Reference: 35-49									25-34: 2	3.1e-15	0.72
	18-24: 1	0.594008	0.95	0.57	0.97	0.27	0.88			50-64: 1	0.15	1.09
	18-24: 2	0.251034	1.48	0.047	0.48	0.047	0.42			50-64: 2	0	1.78
	18-24: 3	0.0533721	0.52	0.32	1.44	0.14	1.91			65-74: 1	0.93	0.99
	18-24: 4	0.00125557	0.85	0.24	0.91	0.91	0.99			65-74: 2	0	1.78
	25-34: 1	0.381941	0.95	0.98	1	0.63	0.96			75 and more: 1	0.93	0.99
	25-34: 2	0.221299	1.35	0.28	0.8	0.12	0.68			75 and more: 2	0	2.84
	25-34: 3	0.0418516	0.61	0.69	0.92	0.44	1.2		Income	Reference: d9 - max
	25-34: 4	6.92466e-06	0.87	2.2e-07	0.77	0.00054	0.9			min - d1: 1	0.55	0.94
	50-64: 1	2.68995e-07	1.35	0.0025	1.11	0.1	1.14			min - d1: 2	0	0.46
	50-64: 2	0.760034	0.93	0.44	1.13	0.012	1.59			d1 - d2: 1	0.79	1.03
	50-64: 3	0.414236	1.22	0.76	1.05	0.88	1.03			d1 - d2: 2	0	0.46
	50-64: 4	0	1.33	1.3e-09	1.22	0	1.29			d2 - d3: 1	0.28	0.9
	65-74: 1	0.0162607	1.35	0.0062	1.2	0.25	1.21			d2 - d3: 2	0	0.51
	65-74: 2	0.972575	1.02	0.21	1.4	0.0011	2.82			d3 - d4: 1	1.5	0.87
	65-74: 3	0.79486	1.14	0.74	0.91	0.18	0.66			d3 - d4: 2	0	0.55
	65-74: 4	0	1.92	0	1.74	0	1.77			d4 - me: 1	0.98	1
	75 and more: 1	0.605586	0.92	0.022	1.21	0.12	1.43			d4 - me: 2	0	0.55
	75 and more: 2	0.00494504	4.31	3.7e-05	3.25	1.2e-07	6.5			me - d6: 1	0.75	0.97
	75 and more: 3	0.0487451	0.36	0.018	0.51	0.0056	0.4			me - d6: 2	0	0.6
	75 and more: 4	0	2.56	0	1.88	0	2.05			d6 - d7: 1	0.74	1.03
Income	Reference: d9 - max									d6 - d7: 2	0.22	0.62
	min - d1: 1	4.52494e-05	0.64	3.5e-06	0.74	0.31	0.86			d7 - d8: 1	0.21	1.1
	min - d1: 2	0.0201338	2.44	0.02	1.84	0.089	1.64			d7 - d8: 2	9.8e-14	0.67
	min - d1: 3	0.00364123	0.33	0.00042	0.4	0.0014	0.41			d8 - d9: 1	0.92	1.01
	min - d1: 4	2.07519e-09	0.75	0.67	0.97	0.83	1.01			d8 - d9: 2	2.5e-05	0.8
	d1 - d2: 1	0.0180229	0.77	9.7e-07	0.72	0.25	0.85		Level of education	Reference: Less than a High school diploma
	d1 - d2: 2	0.00207204	3.09	0.077	1.62	0.31	1.37			High school diploma: 1	0.39	0.95
	d1 - d2: 3	0.000200963	0.26	0.0015	0.42	0.017	0.49			High school diploma: 2	0.035	1.09
	d1 - d2: 4	0	0.65	0.76	0.98	0.77	0.99			Bachelor degree: 1	0.026	1.14
	d2 - d3: 1	0.000960402	0.71	1.7e-05	0.76	0.75	0.96			Bachelor degree: 2	4.4e-05	1.19
	d2 - d3: 2	0.237905	1.62	0.073	1.58	0.93	0.97			Master degree and doctoral students in healthcare: 1	0.0014	1.31
	d2 - d3: 3	0.0829173	0.49	0.0017	0.45	0.12	0.63			Master degree and doctoral students in healthcare: 2	1.7e-11	1.48
	d2 - d3: 4	0	0.67	0.65	0.97	0.35	0.96			Doctoral students outside healthcare: 1	0.18	1.41
	d3 - d4: 1	0.0129897	0.78	0.002	0.83	0.6	0.93			Doctoral students outside healthcare: 2	0.00038	1.8
	d3 - d4: 2	0.427874	1.38	0.44	1.22	0.94	1.02		PCS	Reference: 41. Intermediate professions in education, health and the public service or similar
	d3 - d4: 3	0.17467	0.58	0.035	0.58	0.19	0.69			10. Farmers: 1	0.7	0.92
	d3 - d4: 4	0	0.68	0.2	0.93	0.014	0.91			10. Farmers: 2	0.039	0.72
	d4 - me: 1	0.00632916	0.77	0.018	0.88	0.61	1.07			21. Craft workers: 1	0.96	1.01
	d4 - me: 2	0.190263	1.65	0.81	1.06	0.28	0.73			21. Craft workers: 2	1.7e-05	0.6
	d4 - me: 3	0.136933	0.57	0.15	0.7	0.71	0.9			22. Shopkeepers: 1	0.85	1.03
	d4 - me: 4	0	0.69	0.057	0.91	0.061	0.94			22. Shopkeepers: 2	0.00047	0.67
	me - d6: 1	0.0138131	0.8	0.031	0.89	0.78	1.03			23. Buisness owners: 1	0.65	1.18
	me - d6: 2	0.513402	1.28	0.46	1.19	0.8	1.07			23. Buisness owners: 2	0.8	0.94
	me - d6: 3	0.360541	0.71	0.033	0.61	0.23	0.74			31. Liberal professions: 1	0.15	0.81
	me - d6: 4	0	0.7	0.0093	0.89	0.00073	0.89			31. Liberal professions: 2	0.85	0.98
	d6 - d7: 1	0.000660443	0.75	0.0048	0.87	0.5	1.08			32. Public service executives and intellectual and artistic professions: 1	0.69	1.06
	d6 - d7: 2	0.517256	1.27	0.87	0.96	0.85	0.95			32. Public service executives and intellectual and artistic professions: 2	0.39	1.22
	d6 - d7: 3	0.430377	0.75	0.28	0.78	0.3	0.78			36. Business executives: 1	0.34	1.11
	d6 - d7: 4	0	0.72	0.00011	0.85	0.031	0.94			36. Business executives: 2	0.097	1.13
	d7 - d8: 1	0.257615	0.91	0.38	0.96	0.34	1.11			46. Corporate intermediate administrative and commercial professions: 1	0.92	1.02
	d7 - d8: 2	0.191749	1.55	0.57	1.13	0.79	1.07			46. Corporate intermediate administrative and commercial professions: 2	0.3	1.14
	d7 - d8: 3	0.149462	0.62	0.099	0.71	0.27	0.78			47. Technicians: 1	0.86	0.98
	d7 - d8: 4	0	0.72	2.8e-06	0.83	9.4e-05	0.9			47. Technicians: 2	5.4e-05	0.71
	d8 - d9: 1	0.101415	0.88	0.83	0.99	0.28	1.13			48. Forepersons: 1	0.18	1.23
	d8 - d9: 2	0.319522	1.4	0.35	1.21	0.078	0.63			48. Forepersons: 2	0.02	0.78
	d8 - d9: 3	0.348683	0.73	0.088	0.71	0.14	1.46			51. Public sector clerical and service workers: 1	0.79	0.97
	d8 - d9: 4	0	0.79	2.7e-06	0.84	0.048	0.95			51. Public sector clerical and service workers: 2	0.24	0.92
Level of education	Reference: Less than a High school diploma									54. Corporate administrative workers: 1	0.12	1.18
	High school diploma: 1	4.44041e-09	1.4	4.1e-10	1.25	1.2e-10	1.62			54. Corporate administrative workers: 2	8.2e-09	0.64
	High school diploma: 2	0.0426003	0.64	0.084	0.78	0.094	0.75			55. Retail workers: 1	0.11	1.2
	High school diploma: 3	0.0398331	1.57	0.1	1.26	0.068	1.35			55. Retail workers: 2	2.8e-09	0.62
	High school diploma: 4	0.286793	1.03	8e-06	0.86	0.00079	0.92			56. Service workers: 1	0.35	1.14
	Bachelor degree: 1	0	1.8	0	1.49	0	2.14			56. Service workers: 2	0.00099	0.72
	Bachelor degree: 2	0.0192538	0.57	0.00035	0.58	0.003	0.58			61. Skilled manual workers: 1	0.13	1.18
	Bachelor degree: 3	0.00447615	1.97	1.5e-05	1.93	2.5e-05	2.14			61. Skilled manual workers: 2	2.1e-11	0.59
	Bachelor degree: 4	0.0004318	1.09	8.9e-16	0.77	0.00083	0.93			66. Unskilled manual workers: 1	0.13	1.25
	Master degree and doctoral students in healthcare: 1	0	2.62	0	1.62	0	3.13			66. Unskilled manual workers: 2	6e-08	0.56
	Master degree and doctoral students in healthcare: 2	0.794684	1.09	0.0063	0.52	0.049	0.57			69. Agricultural workers: 1	0.39	1.25
	Master degree and doctoral students in healthcare: 3	0.608439	1.17	8.8e-05	2.52	0.00051	2.62			69. Agricultural workers: 2	0.0005	0.52
	Master degree and doctoral students in healthcare: 4	0	1.48	1.4e-05	0.84	6.8e-05	1.13			Unemployed: 1	0.46	1.08
	Doctoral students outside healthcare: 1	0.144842	1.56	0.0021	1.47	0.036	2.35			Unemployed: 2	0	0.5
	Doctoral students outside healthcare: 2	0.750616	1.39	0.64	1.23	0.87	1.11			Students: 1	0.01	1.38
	Doctoral students outside healthcare: 3	0.780293	1.33	0.91	1.05	0.5	1.5			Students: 2	0.6	1.05
	Doctoral students outside healthcare: 4	2.22045e-16	1.86	0.0042	0.77	1.4e-12	1.61			Retired: 1	0.36	1.13
PCS	Reference: 41. Intermediate professions in education, health and the public service or similar									Retired: 2	0.00037	1.39
	10. Farmers: 1	0.752487	1.07	0.22	0.84	0.57	1.2
	10. Farmers: 2	0.448036	1.89	0.78	1.24	0.15	2.46
	10. Farmers: 3	0.230879	0.37	0.91	0.92	0.13	0.4
	10. Farmers: 4	0.150392	0.86	0.19	1.21	0.33	0.91
	21. Craft workers: 1	0.0525379	0.72	0.62	94	0.79	1.06
	21. Craft workers: 2	0.0218617	3.97	0.047	2.55	0.57	1.41
	21. Craft workers: 3	0.0102187	0.22	0.067	0.42	0.45	0.64
	21. Craft workers: 4	0.0205139	0.83	0.87	1.02	0.0086	0.8
	22. Shopkeepers: 1	0.512691	0.9	0.79	0.97	0.18	1.34
	22. Shopkeepers: 2	0.0186993	3.84	0.19	1.89	0.6	1.34
	22. Shopkeepers: 3	0.00278877	0.18	0.2	0.53	0.21	0.5
	22. Shopkeepers: 4	0.694925	1.03	0.0014	1.42	0.74	1.03
	23. Buisness owners: 1	0.376989	0.72	0.79	0.94	0.06	3.23
	23. Buisness owners: 2	0.21557	3.99	0.1	3.51	0.95	0
	23. Buisness owners: 3	0.211917	0.25	0.19	0.37	0.95	42522.8
	23. Buisness owners: 4	0.0822689	1.23	3.2e-07	1.98	0.11	1.19
	31. Liberal professions: 1	0.159949	0.79	0.046	0.83	0.09	1.53
	31. Liberal professions: 2	0.96172	0.96	0.1	2.06	0.25	1.86
	31. Liberal professions: 3	0.920349	0.92	0.25	0.6	0.23	0.53
	31. Liberal professions: 4	0.00123751	1.22	0.15	1.14	0.44	1.05
	32. Public service executives and intellectual and artistic professions: 1	0.499281	1.11	0.23	1.1	0.18	1.35
	32. Public service executives and intellectual and artistic professions: 2	0.939412	0	0.95	1.03	0.11	2.15
	32. Public service executives and intellectual and artistic professions: 3	0.938922	235592	0.82	1.11	0.2	0.55
	32. Public service executives and intellectual and artistic professions: 4	0.0484462	1.1	0.016	1.19	0.00013	1.2
	36. Business executives: 1	0.668982	0.95	0.21	1.09	0.22	1.22
	36. Business executives: 2	0.273058	1.76	0.32	1.44	0.06	2.18
	36. Business executives: 3	0.374633	0.63	0.94	0.98	0.19	0.58
	36. Business executives: 4	0.981075	1	2e-08	1.41	0.0028	1.13
	46. Corporate intermediate administrative and commercial professions: 1	0.198234	1.29	0.48	1.09	0.047	1.72
	46. Corporate intermediate administrative and commercial professions: 2	0.735168	1.32	0.71	1.26	0.44	0.44
	46. Corporate intermediate administrative and commercial professions: 3	0.754924	0.77	0.83	1.15	0.53	1.93
	46. Corporate intermediate administrative and commercial professions: 4	4.25719e-05	0.74	0.92	1.01	0.6	1.04
	47. Technicians: 1	0.746085	1.04	0.26	0.92	0.27	1.21
	47. Technicians: 2	0.976601	0.98	0.24	2.23	0.15	1.92
	47. Technicians: 3	0.80083	0.85	0.026	0.44	0.078	0.46
	47. Technicians: 4	1.66192e-08	0.74	0.26	0.9	0.013	0.87
	48. Forepersons: 1	0.164487	0.8	0.56	0.94	0.79	1.06
	48. Forepersons: 2	0.912029	1.1	0.075	2.21	0.43	1.56
	48. Forepersons: 3	0.764246	0.78	0.13	0.51	0.35	0.6
	48. Forepersons: 4	0.0998888	0.9	0.18	1.14	0.26	0.93
	51. Public sector clerical and service workers: 1	0.455004	0.92	0.15	0.91	0.29	1.16
	51. Public sector clerical and service workers: 2	0.545062	1.37	0.17	1.57	0.85	1.08
	51. Public sector clerical and service workers: 3	0.43688	0.67	0.15	0.62	0.72	0.86
	51. Public sector clerical and service workers: 4	0.0788935	0.93	0.57	1.04	0.14	0.94
	54. Corporate administrative workers: 1	0.750631	0.96	0.26	0.92	0.46	1.12
	54. Corporate administrative workers: 2	0.580504	1.36	0.87	1.07	0.41	1.42
	54. Corporate administrative workers: 3	0.360343	0.6	0.97	1.02	0.22	0.6
	54. Corporate administrative workers: 4	2.51976e-05	0.81	0.96	1	0.00043	0.84
	55. Retail workers: 1	0.109101	0.83	0.042	0.86	0.44	1.13
	55. Retail workers: 2	0.268115	1.82	0.0061	2.58	0.14	1.88
	55. Retail workers: 3	0.137238	0.45	0.0081	0.4	0.089	0.49
	55. Retail workers: 4	0.00415169	0.85	0.0049	1.27	0.0089	0.86
	56. Service workers: 1	0.0653729	0.77	0.046	0.83	0.2	1.28
	56. Service workers: 2	0.168279	2.27	0.15	1.8	0.78	1.15
	56. Service workers: 3	0.12871	0.41	0.23	0.61	0.61	0.77
	56. Service workers: 4	0.209443	0.92	0.28	1.12	0.071	0.88
	61. Skilled manual workers: 1	0.0807898	0.82	0.007	0.83	0.59	0.92
	61. Skilled manual workers: 2	0.049568	2.68	0.08	1.87	0.27	1.6
	61. Skilled manual workers: 3	0.0178722	0.31	0.064	0.52	0.18	0.57
	61. Skilled manual workers: 4	0.000961699	0.84	0.016	1.21	0.0051	0.86
	66. Unskilled manual workers: 1	0.181764	0.82	0.15	0.87	0.67	0.92
	66. Unskilled manual workers: 2	0.242905	2.09	0.67	1.25	0.96	0.97
	66. Unskilled manual workers: 3	0.108849	0.37	0.48	0.69	0.75	0.82
	66. Unskilled manual workers: 4	0.113417	0.88	0.095	1.23	0.035	0.84
	69. Agricultural workers: 1	0.0426512	0.55	0.36	0.84	0.24	0.67
	69. Agricultural workers: 2	0.0604007	5	0.78	1.34	0.22	2.72
	69. Agricultural workers: 3	0.0638875	0.21	0.69	0.66	0.13	0.31
	69. Agricultural workers: 4	0.378268	0.88	0.025	1.62	0.97	1
	Unemployed: 1	0.000769474	0.69	3.6e-08	0.69	0.66	0.94
	Unemployed: 2	0.20584	1.89	0.099	1.77	0.93	0.96
	Unemployed: 3	0.0795083	0.42	0.051	0.51	0.44	0.72
	Unemployed: 4	0.137636	0.93	5.5e-07	1.47	0.25	1.06
	Students: 1	0.678257	1.06	0.026	1.21	0.012	1.6
	Students: 2	0.207957	2.06	0.062	2.43	0.023	3.62
	Students: 3	0.379007	0.61	0.27	0.59	0.077	0.37
	Students: 4	3.74419e-08	1.41	0.24	1.13	9.4e-10	1.46
	Retired: 1	0.355864	1.13	0.065	0.88	0.38	1.16
	Retired: 2	0.534875	1.44	0.14	1.64	0.51	1.32
	Retired: 3	0.604649	0.74	0.3	0.7	0.53	0.78
	Retired: 4	5.6977e-05	1.2	0.0073	1.2	0.047	1.09

## Sheet: Table F3
Supplementary table F3 : ordinal logistic regressions wave 3 (Ref. Public service executives and intellectual and artistic professions)									Supplementary table F3 : ordinal logistic regressions wave 3 (Ref. Public service executives and intellectual and artistic professions)
		Q_K2: Are you very, rather, rather not or not at all in favour of vaccinations in general? Wave 3, N=72394		Q_K24_1: To limit the spread of the coronavirus, do you have confidence in the action of the government? Wave 3, N=72325		Q_K24_2: To limit the spread of the coronavirus, do you have confidence in the ability of scientists?, Wave 3, N=72324					Vaccination, Wave 3, N=72383
		Order : « Not at all » -> 1 -> « Rather not in favour » -> 2 -> « Don’t know »-> 3 ->« Rather in favour »-> 4 ->« Very in favour»		Order : « No, not at all » -> 1 -> « No, rather not » -> 2 -> « Don’t know »-> 3 ->« Yes, rather »-> 4 ->« Yes, certainly »		Order : « No, not at all » -> 1 -> « No, rather not » -> 2 -> « Don’t know »-> 3 ->« Yes, rather »-> 4 ->« Yes, certainly »					Order : « Not vaccinated/ do not intend to get vaccinated » -> 1 -> « Don’t know »-> 2 ->« Vaccinated/do intend to get vaccinated»
variables	term	p-value	OR	p-value	OR	p-value	OR		variables	term	p-value	OR
	(Intercept): 1	0.00977691	1.52	2.9e-08	1.59	0.022	1.67			(Intercept): 1	0.27	1.17
	(Intercept): 2	0.917817	0	0	0.01	1.1e-08	0.08			(Intercept): 2	0	15.97
	(Intercept): 3	0.909621	9.09108e+07	0	201.8	0	116.01		Gender	Reference: Men
	(Intercept): 4	0	1.57	0	0.38	1.5e-08	0.76			Women: 1	0.35	0.96
Gender	Reference: Men									Women: 2	0.02	0.93
	Women: 1	0.0105756	1.12	2.1e-13	1.22	0.1	1.1		Age	Reference: 35-49
	Women: 2	0.246274	0.82	0.0083	1.36	0.13	1.23			18-24: 1	0.4	0.93
	Women: 3	0.981805	1	0.00035	0.66	0.14	0.83			18-24: 2	5.3e-10	0.68
	Women: 4	0	0.76	0	0.76	0	0.82			25-34: 1	0.0012	0.83
Age	Reference: 35-49									25-34: 2	3.1e-15	0.72
	18-24: 1	0.594008	0.95	0.57	0.97	0.27	0.88			50-64: 1	0.15	1.09
	18-24: 2	0.251034	1.48	0.047	0.48	0.047	0.42			50-64: 2	0	1.78
	18-24: 3	0.0533721	0.52	0.32	1.44	0.14	1.91			65-74: 1	0.93	0.99
	18-24: 4	0.00125557	0.85	0.24	0.91	0.91	0.99			65-74: 2	0	1.78
	25-34: 1	0.381941	0.95	0.98	1	0.63	0.96			75 and more: 1	0.93	0.99
	25-34: 2	0.221299	1.35	0.28	0.8	0.12	0.68			75 and more: 2	0	2.84
	25-34: 3	0.0418516	0.61	0.69	0.92	0.44	1.2		Income	Reference: d9 - max
	25-34: 4	6.92466e-06	0.87	2.2e-07	0.77	0.00054	0.9			min - d1: 1	0.55	0.94
	50-64: 1	2.68995e-07	1.35	0.0025	1.11	0.1	1.14			min - d1: 2	0	0.46
	50-64: 2	0.760034	0.93	0.44	1.13	0.012	1.59			d1 - d2: 1	0.79	1.03
	50-64: 3	0.414236	1.22	0.76	1.05	0.88	1.03			d1 - d2: 2	0	0.46
	50-64: 4	0	1.33	1.3e-09	1.22	0	1.29			d2 - d3: 1	0.28	0.9
	65-74: 1	0.0162607	1.35	0.0062	1.2	0.25	1.21			d2 - d3: 2	0	0.51
	65-74: 2	0.972575	1.02	0.21	1.4	0.0011	2.82			d3 - d4: 1	1.5	0.87
	65-74: 3	0.79486	1.14	0.74	0.91	0.18	0.66			d3 - d4: 2	0	0.55
	65-74: 4	0	1.92	0	1.74	0	1.77			d4 - me: 1	0.98	1
	75 and more: 1	0.605586	0.92	0.022	1.21	0.12	1.43			d4 - me: 2	0	0.55
	75 and more: 2	0.00494504	4.31	3.7e-05	3.25	1.2e-07	6.5			me - d6: 1	0.75	0.97
	75 and more: 3	0.0487451	0.36	0.018	0.51	0.0056	0.4			me - d6: 2	0	0.6
	75 and more: 4	0	2.56	0	1.88	0	2.05			d6 - d7: 1	0.74	1.03
Income	Reference: d9 - max									d6 - d7: 2	0.22	0.62
	min - d1: 1	4.52494e-05	0.64	3.5e-06	0.74	0.31	0.86			d7 - d8: 1	0.21	1.1
	min - d1: 2	0.0201338	2.44	0.02	1.84	0.089	1.64			d7 - d8: 2	9.8e-14	0.67
	min - d1: 3	0.00364123	0.33	0.00042	0.4	0.0014	0.41			d8 - d9: 1	0.92	1.01
	min - d1: 4	2.07519e-09	0.75	0.67	0.97	0.83	1.01			d8 - d9: 2	2.5e-05	0.8
	d1 - d2: 1	0.0180229	0.77	9.7e-07	0.72	0.25	0.85		Level of education	Reference: Less than a High school diploma
	d1 - d2: 2	0.00207204	3.09	0.077	1.62	0.31	1.37			High school diploma: 1	0.39	0.95
	d1 - d2: 3	0.000200963	0.26	0.0015	0.42	0.017	0.49			High school diploma: 2	0.035	1.09
	d1 - d2: 4	0	0.65	0.76	0.98	0.77	0.99			Bachelor degree: 1	0.026	1.14
	d2 - d3: 1	0.000960402	0.71	1.7e-05	0.76	0.75	0.96			Bachelor degree: 2	4.4e-05	1.19
	d2 - d3: 2	0.237905	1.62	0.073	1.58	0.93	0.97			Master degree and doctoral students in healthcare: 1	0.0014	1.31
	d2 - d3: 3	0.0829173	0.49	0.0017	0.45	0.12	0.63			Master degree and doctoral students in healthcare: 2	1.7e-11	1.48
	d2 - d3: 4	0	0.67	0.65	0.97	0.35	0.96			Doctoral students outside healthcare: 1	0.18	1.41
	d3 - d4: 1	0.0129897	0.78	0.002	0.83	0.6	0.93			Doctoral students outside healthcare: 2	0.00038	1.8
	d3 - d4: 2	0.427874	1.38	0.44	1.22	0.94	1.02		PCS	Reference: 32. Public service executives and intellectual and artistic professions
	d3 - d4: 3	0.17467	0.58	0.035	0.58	0.19	0.69			10. Farmers: 1	0.56	0.87
	d3 - d4: 4	0	0.68	0.2	0.93	0.014	0.91			10. Farmers: 2	0.0019	0.6
	d4 - me: 1	0.00632916	0.77	0.018	0.88	0.61	1.07			21. Craft workers: 1	0.8	0.95
	d4 - me: 2	0.190263	1.65	0.81	1.06	0.28	0.73			21. Craft workers: 2	1.1e-07	0.49
	d4 - me: 3	0.136933	0.57	0.15	0.7	0.71	0.9			22. Shopkeepers: 1	0.89	0.97
	d4 - me: 4	0	0.69	0.057	0.91	0.061	0.94			22. Shopkeepers: 2	3.9e-06	0.55
	me - d6: 1	0.0138131	0.8	0.031	0.89	0.78	1.03			23. Buisness owners: 1	0.77	1.11
	me - d6: 2	0.513402	1.28	0.46	1.19	0.8	1.07			23. Buisness owners: 2	0.28	0.77
	me - d6: 3	0.360541	0.71	0.033	0.61	0.23	0.74			31. Liberal professions: 1	0.12	0.76
	me - d6: 4	0	0.7	0.0093	0.89	0.00073	0.89			31. Liberal professions: 2	0.077	0.8
	d6 - d7: 1	0.000660443	0.75	0.0048	0.87	0.5	1.08			36. Business executives: 1	0.71	1.05
	d6 - d7: 2	0.517256	1.27	0.87	0.96	0.85	0.95			36. Business executives: 2	0.44	0.93
	d6 - d7: 3	0.430377	0.75	0.28	0.78	0.3	0.78			41. Intermediate professions in education, health and the public service or similar: 1	0.69	0.95
	d6 - d7: 4	0	0.72	0.00011	0.85	0.031	0.94			41. Intermediate professions in education, health and the public service or similar: 2	0.039	0.82
	d7 - d8: 1	0.257615	0.91	0.38	0.96	0.34	1.11			46. Corporate intermediate administrative and commercial professions: 1	0.86	0.96
	d7 - d8: 2	0.191749	1.55	0.57	1.13	0.79	1.07			46. Corporate intermediate administrative and commercial professions: 2	0.65	0.94
	d7 - d8: 3	0.149462	0.62	0.099	0.71	0.27	0.78			47. Technicians: 1	0.61	0.93
	d7 - d8: 4	0	0.72	2.8e-06	0.83	9.4e-05	0.9			47. Technicians: 2	2e-07	0.58
	d8 - d9: 1	0.101415	0.88	0.83	0.99	0.28	1.13			48. Forepersons: 1	0.4	1.16
	d8 - d9: 2	0.319522	1.4	0.35	1.21	0.078	0.63			48. Forepersons: 2	0.00026	0.64
	d8 - d9: 3	0.348683	0.73	0.088	0.71	0.14	1.46			51. Public sector clerical and service workers: 1	0.55	0.92
	d8 - d9: 4	0	0.79	2.7e-06	0.84	0.048	0.95			51. Public sector clerical and service workers: 2	0.0029	0.75
Level of education	Reference: Less than a High school diploma									54. Corporate administrative workers: 1	0.44	1.12
	High school diploma: 1	4.44041e-09	1.4	4.1e-10	1.25	1.2e-10	1.62			54. Corporate administrative workers: 2	7.2e-11	0.53
	High school diploma: 2	0.0426003	0.64	0.084	0.78	0.094	0.75			55. Retail workers: 1	0.39	1.13
	High school diploma: 3	0.0398331	1.57	0.1	1.26	0.068	1.35			55. Retail workers: 2	2.9e-11	0.51
	High school diploma: 4	0.286793	1.03	8e-06	0.86	0.00079	0.92			56. Service workers: 1	0.66	1.08
	Bachelor degree: 1	0	1.8	0	1.49	0	2.14			56. Service workers: 2	7.9e-06	0.59
	Bachelor degree: 2	0.0192538	0.57	0.00035	0.58	0.003	0.58			61. Skilled manual workers: 1	0.44	1.12
	Bachelor degree: 3	0.00447615	1.97	1.5e-05	1.93	2.5e-05	2.14			61. Skilled manual workers: 2	3.3e-13	0.48
	Bachelor degree: 4	0.0004318	1.09	8.9e-16	0.77	0.00083	0.93			66. Unskilled manual workers: 1	0.34	1.18
	Master degree and doctoral students in healthcare: 1	0	2.62	0	1.62	0	3.13			66. Unskilled manual workers: 2	3.2e-10	0.46
	Master degree and doctoral students in healthcare: 2	0.794684	1.09	0.0063	0.52	0.049	0.57			69. Agricultural workers: 1	0.55	1.18
	Master degree and doctoral students in healthcare: 3	0.608439	1.17	8.8e-05	2.52	0.00051	2.62			69. Agricultural workers: 2	1.7e-05	0.42
	Master degree and doctoral students in healthcare: 4	0	1.48	1.4e-05	0.84	6.8e-05	1.13			Unemployed: 1	0.89	1.02
	Doctoral students outside healthcare: 1	0.144842	1.56	0.0021	1.47	0.036	2.35			Unemployed: 2	0	0.41
	Doctoral students outside healthcare: 2	0.750616	1.39	0.64	1.23	0.87	1.11			Students: 1	0.09	1.31
	Doctoral students outside healthcare: 3	0.780293	1.33	0.91	1.05	0.5	1.5			Students: 2	0.17	0.86
	Doctoral students outside healthcare: 4	2.22045e-16	1.86	0.0042	0.77	1.4e-12	1.61			Retired: 1	0.67	1.14
PCS	Reference: 32. Public service executives and intellectual and artistic professions									Retired: 2	0.4	0.93
	10. Farmers: 1	0.879948	0.96	0.073	0.76	0.74	0.89
	10. Farmers: 2	0.936284	402463	0.82	1.2	0.83	1.14
	10. Farmers: 3	0.934022	0	0.81	0.83	0.61	0.73
	10. Farmers: 4	0.0197677	0.79	0.95	1.01	0.0059	0.76
	21. Craft workers: 1	0.0315058	0.64	0.22	0.86	0.4	0.79
	21. Craft workers: 2	0.932615	847599	0.092	2.48	0.51	0.66
	21. Craft workers: 3	0.931406	0	0.073	0.38	0.81	1.16
	21. Craft workers: 4	0.000806401	0.75	0.21	0.86	2.9e-06	0.67
	22. Shopkeepers: 1	0.280663	0.81	0.29	0.88	0.99	1
	22. Shopkeepers: 2	0.932782	819254	0.27	1.84	0.42	0.62
	22. Shopkeepers: 3	0.93058	0	0.18	0.48	0.86	0.91
	22. Shopkeepers: 4	0.418502	0.94	0.12	1.19	0.048	0.85
	23. Buisness owners: 1	0.259653	0.65	0.48	0.86	0.17	2.4
	23. Buisness owners: 2	0.932601	850097	0.13	3.42	0.94	0
	23. Buisness owners: 3	0.93217	0	0.17	0.33	0.95	77736.7
	23. Buisness owners: 4	0.359565	1.12	0.00015	1.66	0.94	0.99
	31. Liberal professions: 1	0.0835598	0.71	0.0062	0.75	0.67	1.13
	31. Liberal professions: 2	0.939608	204984	0.17	2.01	0.79	0.86
	31. Liberal professions: 3	0.938517	0	0.22	0.54	0.95	0.97
	31. Liberal professions: 4	0.116976	1.11	0.58	0.95	0.023	0.87
	36. Business executives: 1	0.315238	0.85	0.88	0.99	0.68	0.91
	36. Business executives: 2	0.93662	375902	0.44	1.4	0.97	1.01
	36. Business executives: 3	0.936675	0	0.76	0.88	0.87	1.07
	36. Business executives: 4	0.0326977	0.91	0.0064	1.18	0.15	0.94
	41. Intermediate professions in education, health and the public service or similar: 1	0.499281	0.9	0.23	0.91	0.18	0.74
	41. Intermediate professions in education, health and the public service or similar: 2	0.939412	213289	0.95	0.97	0.11	0.46
	41. Intermediate professions in education, health and the public service or similar: 3	0.938922	0	0.82	0.9	0.2	1.83
	41. Intermediate professions in education, health and the public service or similar: 4	0.0484462	0.91	0.016	0.84	0.00013	0.83
	46. Corporate intermediate administrative and commercial professions: 1	0.513429	1.16	0.92	0.99	0.44	1.28
	46. Corporate intermediate administrative and commercial professions: 2	0.938038	281894	0.76	1.23	0.14	0.21
	46. Corporate intermediate administrative and commercial professions: 3	0.937662	0	0.96	1.04	0.23	3.53
	46. Corporate intermediate administrative and commercial professions: 4	2.26172e-07	0.68	0.14	0.85	0.053	0.86
	47. Technicians: 1	0.701325	0.94	0.044	0.83	0.64	0.9
	47. Technicians: 2	0.939507	209214	0.073	2.26	0.81	0.89
	47. Technicians: 3	0.938108	0	0.039	0.39	0.7	0.84
	47. Technicians: 4	9.37739e-12	0.67	0.0022	0.76	5.3e-08	0.73
	48. Forepersons: 1	0.0898181	0.72	0.16	0.86	0.37	0.79
	48. Forepersons: 2	0.938962	233697	0.14	2.15	0.58	0.72
	48. Forepersons: 3	0.937706	0	0.13	0.46	0.88	1.09
	48. Forepersons: 4	0.00345924	0.81	0.66	0.96	0.00021	0.77
	51. Public sector clerical and service workers: 1	0.227012	0.83	0.02	0.83	0.49	0.86
	51. Public sector clerical and service workers: 2	0.937849	292919	0.31	1.53	0.13	0.5
	51. Public sector clerical and service workers: 3	0.936924	0	0.17	0.56	0.3	1.57
	51. Public sector clerical and service workers: 4	0.000517801	0.84	0.068	0.87	3.8e-07	0.78
	54. Corporate administrative workers: 1	0.371252	0.87	0.043	0.84	0.41	0.83
	54. Corporate administrative workers: 2	0.937883	290875	0.94	1.04	0.37	0.66
	54. Corporate administrative workers: 3	0.936404	0	0.86	0.92	0.85	1.09
	54. Corporate administrative workers: 4	3.30346e-08	0.74	0.04	0.84	5.5e-11	0.7
	55. Retail workers: 1	0.0703258	0.74	0.0059	0.78	0.45	0.84
	55. Retail workers: 2	0.936467	387733	0.035	2.51	0.77	0.87
	55. Retail workers: 3	0.934995	0	0.019	0.36	0.8	0.89
	55. Retail workers: 4	2.64661e-05	0.77	0.47	1.07	4.4e-08	0.72
	56. Service workers: 1	0.0429023	0.69	0.0075	0.76	0.83	0.95
	56. Service workers: 2	0.935368	484653	0.25	1.75	0.25	0.54
	56. Service workers: 3	0.934499	0	0.22	0.55	0.51	1.41
	56. Service workers: 4	0.0118558	0.83	0.55	0.94	1.9e-05	0.74
	61. Skilled manual workers: 1	0.0549267	0.73	0.00088	0.75	0.092	0.69
	61. Skilled manual workers: 2	0.934548	572401	0.18	1.82	0.51	0.74
	61. Skilled manual workers: 3	0.9331	0	0.084	0.47	0.91	1.05
	61. Skilled manual workers: 4	2.80072e-06	0.76	0.87	1.01	4.7e-09	0.72
	66. Unskilled manual workers: 1	0.102092	0.73	0.03	0.79	0.13	0.69
	66. Unskilled manual workers: 2	0.935788	445042	0.73	1.22	0.21	0.45
	66. Unskilled manual workers: 3	0.933988	0	0.42	0.62	0.51	1.51
	66. Unskilled manual workers: 4	0.0077016	0.8	0.83	1.03	2.4e-05	0.7
	69. Agricultural workers: 1	0.0255442	0.49	0.17	0.76	0.065	0.5
	69. Agricultural workers: 2	0.931487	1.06589e+06	0.81	1.3	0.78	1.27
	69. Agricultural workers: 3	0.931289	0	0.63	0.6	0.47	0.56
	69. Agricultural workers: 4	0.133785	0.8	0.16	1.35	0.25	0.84
	Unemployed: 1	0.00240864	0.62	2.2e-08	0.63	0.1	0.7
	Unemployed: 2	0.936279	402816	0.21	1.73	0.085	0.45
	Unemployed: 3	0.934607	0	0.072	0.46	0.55	1.31
	Unemployed: 4	0.00205978	0.84	0.0086	1.23	0.02	0.88
	Students: 1	0.789886	0.95	0.35	1.1	0.49	1.19
	Students: 2	0.935847	439774	0.11	2.37	0.38	1.68
	Students: 3	0.93645	0	0.25	0.53	0.51	0.68
	Students: 4	0.000243463	1.28	0.57	0.94	0.0029	1.22
	Retired: 1	0.937657	1.01	0.0078	0.8	0.52	0.86
	Retired: 2	0.937629	306266	0.27	1.6	0.27	0.61
	Retired: 3	0.937444	0	0.28	0.63	0.42	1.42
	Retired: 4	0.0879612	1.09	0.97	1	0.051	0.91

## Sheet: Table F4
Supplementary table F4 : ordinal logistic regressions wave 3 (Ref. Skilled manual workers)									Supplementary table F4: ordinal logistic regressions wave 3 (Ref. Skilled manual workers)
		Q_K2: Are you very, rather, rather not or not at all in favour of vaccinations in general? Wave 3, N=72394		Q_K24_1: To limit the spread of the coronavirus, do you have confidence in the action of the government? Wave 3, N=72325		Q_K24_2: To limit the spread of the coronavirus, do you have confidence in the ability of scientists?, Wave 3, N=72324					Vaccination, Wave 3, N=72383
		Order : « Not at all » -> 1 -> « Rather not in favour » -> 2 -> « Don’t know »-> 3 ->« Rather in favour »-> 4 ->« Very in favour»		Order : « No, not at all » -> 1 -> « No, rather not » -> 2 -> « Don’t know »-> 3 ->« Yes, rather »-> 4 ->« Yes, certainly »		Order : « No, not at all » -> 1 -> « No, rather not » -> 2 -> « Don’t know »-> 3 ->« Yes, rather »-> 4 ->« Yes, certainly »					Order : « Not vaccinated/ do not intend to get vaccinated » -> 1 -> « Don’t know »-> 2 ->« Vaccinated/do intend to get vaccinated»
variables	term	p-value	OR	p-value	OR	p-value	OR		variables	term	p-value	OR
	(Intercept): 1	0.303259	1.11	0.0071	1.19	0.3	1.15			(Intercept): 1	0.0065	1.31
	(Intercept): 2	0	0.03	0	0.2	0	0.06			(Intercept): 2	0	7.74
	(Intercept): 3	0	118.36	0	94	0	121.68		Gender	Reference: Men
	(Intercept): 4	0.000114819	1.2	0	0.39	0	0.55			Women: 1	0.35	0.96
Gender	Reference: Men									Women: 2	0.02	0.93
	Women: 1	0.0105756	1.12	2.1e-13	1.22	0.1	1.1		Age	Reference: 35-49
	Women: 2	0.246274	0.82	0.0083	1.36	0.13	1.23			18-24: 1	0.4	0.93
	Women: 3	0.981805	1	0.00035	0.66	0.14	0.83			18-24: 2	5.3e-10	0.68
	Women: 4	0	0.76	0	0.76	0	0.82			25-34: 1	0.0012	0.83
Age	Reference: 35-49									25-34: 2	3.1e-15	0.72
	18-24: 1	0.594008	0.95	0.57	0.97	0.27	0.88			50-64: 1	0.15	1.09
	18-24: 2	0.251034	1.48	0.047	0.48	0.047	0.42			50-64: 2	0	1.78
	18-24: 3	0.0533721	0.52	0.32	1.44	0.14	1.91			65-74: 1	0.93	0.99
	18-24: 4	0.00125557	0.85	0.24	0.91	0.91	0.99			65-74: 2	0	1.78
	25-34: 1	0.381941	0.95	0.98	1	0.63	0.96			75 and more: 1	0.93	0.99
	25-34: 2	0.221299	1.35	0.28	0.8	0.12	0.68			75 and more: 2	0	2.84
	25-34: 3	0.0418516	0.61	0.69	0.92	0.44	1.2		Income	Reference: d9 - max
	25-34: 4	6.92466e-06	0.87	2.2e-07	0.77	0.00054	0.9			min - d1: 1	0.55	0.94
	50-64: 1	2.68995e-07	1.35	0.0025	1.11	0.1	1.14			min - d1: 2	0	0.46
	50-64: 2	0.760034	0.93	0.44	1.13	0.012	1.59			d1 - d2: 1	0.79	1.03
	50-64: 3	0.414236	1.22	0.76	1.05	0.88	1.03			d1 - d2: 2	0	0.46
	50-64: 4	0	1.33	1.3e-09	1.22	0	1.29			d2 - d3: 1	0.28	0.9
	65-74: 1	0.0162607	1.35	0.0062	1.2	0.25	1.21			d2 - d3: 2	0	0.51
	65-74: 2	0.972575	1.02	0.21	1.4	0.0011	2.82			d3 - d4: 1	1.5	0.87
	65-74: 3	0.79486	1.14	0.74	0.91	0.18	0.66			d3 - d4: 2	0	0.55
	65-74: 4	0	1.92	0	1.74	0	1.77			d4 - me: 1	0.98	1
	75 and more: 1	0.605586	0.92	0.022	1.21	0.12	1.43			d4 - me: 2	0	0.55
	75 and more: 2	0.00494504	4.31	3.7e-05	3.25	1.2e-07	6.5			me - d6: 1	0.75	0.97
	75 and more: 3	0.0487451	0.36	0.018	0.51	0.0056	0.4			me - d6: 2	0	0.6
	75 and more: 4	0	2.56	0	1.88	0	2.05			d6 - d7: 1	0.74	1.03
Income	Reference: d9 - max									d6 - d7: 2	0.22	0.62
	min - d1: 1	4.52494e-05	0.64	3.5e-06	0.74	0.31	0.86			d7 - d8: 1	0.21	1.1
	min - d1: 2	0.0201338	2.44	0.02	1.84	0.089	1.64			d7 - d8: 2	9.8e-14	0.67
	min - d1: 3	0.00364123	0.33	0.00042	0.4	0.0014	0.41			d8 - d9: 1	0.92	1.01
	min - d1: 4	2.07519e-09	0.75	0.67	0.97	0.83	1.01			d8 - d9: 2	2.5e-05	0.8
	d1 - d2: 1	0.0180229	0.77	9.7e-07	0.72	0.25	0.85		Level of education	Reference: Less than a High school diploma
	d1 - d2: 2	0.00207204	3.09	0.077	1.62	0.31	1.37			High school diploma: 1	0.39	0.95
	d1 - d2: 3	0.000200963	0.26	0.0015	0.42	0.017	0.49			High school diploma: 2	0.035	1.09
	d1 - d2: 4	0	0.65	0.76	0.98	0.77	0.99			Bachelor degree: 1	0.026	1.14
	d2 - d3: 1	0.000960402	0.71	1.7e-05	0.76	0.75	0.96			Bachelor degree: 2	4.4e-05	1.19
	d2 - d3: 2	0.237905	1.62	0.073	1.58	0.93	0.97			Master degree and doctoral students in healthcare: 1	0.0014	1.31
	d2 - d3: 3	0.0829173	0.49	0.0017	0.45	0.12	0.63			Master degree and doctoral students in healthcare: 2	1.7e-11	1.48
	d2 - d3: 4	0	0.67	0.65	0.97	0.35	0.96			Doctoral students outside healthcare: 1	0.18	1.41
	d3 - d4: 1	0.0129897	0.78	0.002	0.83	0.6	0.93			Doctoral students outside healthcare: 2	0.00038	1.8
	d3 - d4: 2	0.427874	1.38	0.44	1.22	0.94	1.02		PCS	Reference: 61. Skilled manual workers
	d3 - d4: 3	0.17467	0.58	0.035	0.58	0.19	0.69			10. Farmers: 1	0.24	0.78
	d3 - d4: 4	0	0.68	0.2	0.93	0.014	0.91			10. Farmers: 2	0.19	1.23
	d4 - me: 1	0.00632916	0.77	0.018	0.88	0.61	1.07			21. Craft workers: 1	0.31	0.85
	d4 - me: 2	0.190263	1.65	0.81	1.06	0.28	0.73			21. Craft workers: 2	0.91	1.01
	d4 - me: 3	0.136933	0.57	0.15	0.7	0.71	0.9			22. Shopkeepers: 1	0.38	0.87
	d4 - me: 4	0	0.69	0.057	0.91	0.061	0.94			22. Shopkeepers: 2	0.28	1.13
	me - d6: 1	0.0138131	0.8	0.031	0.89	0.78	1.03			23. Buisness owners: 1	0.99	1
	me - d6: 2	0.513402	1.28	0.46	1.19	0.8	1.07			23. Buisness owners: 2	0.046	1.59
	me - d6: 3	0.360541	0.71	0.033	0.61	0.23	0.74			31. Liberal professions: 1	0.012	0.68
	me - d6: 4	0	0.7	0.0093	0.89	0.00073	0.89			31. Liberal professions: 2	6.4e-06	1.66
	d6 - d7: 1	0.000660443	0.75	0.0048	0.87	0.5	1.08			32. Public service executives and intellectual and artistic professions: 1	0.44	0.89
	d6 - d7: 2	0.517256	1.27	0.87	0.96	0.85	0.95			32. Public service executives and intellectual and artistic professions: 2	3.3e-13	2.06
	d6 - d7: 3	0.430377	0.75	0.28	0.78	0.3	0.78			36. Business executives: 1	0.59	0.94
	d6 - d7: 4	0	0.72	0.00011	0.85	0.031	0.94			36. Business executives: 2	2.2e-16	1.92
	d7 - d8: 1	0.257615	0.91	0.38	0.96	0.34	1.11			41. Intermediate professions in education, health and the public service or similar: 1	0.13	0.85
	d7 - d8: 2	0.191749	1.55	0.57	1.13	0.79	1.07			41. Intermediate professions in education, health and the public service or similar: 2	2.1e-11	1.69
	d7 - d8: 3	0.149462	0.62	0.099	0.71	0.27	0.78			46. Corporate intermediate administrative and commercial professions: 1	0.42	0.86
	d7 - d8: 4	0	0.72	2.8e-06	0.83	9.4e-05	0.9			46. Corporate intermediate administrative and commercial professions: 2	5.1e-07	1.93
	d8 - d9: 1	0.101415	0.88	0.83	0.99	0.28	1.13			47. Technicians: 1	0.1	0.83
	d8 - d9: 2	0.319522	1.4	0.35	1.21	0.078	0.63			47. Technicians: 2	0.03	1.2
	d8 - d9: 3	0.348683	0.73	0.088	0.71	0.14	1.46			48. Forepersons: 1	0.79	1.04
	d8 - d9: 4	0	0.79	2.7e-06	0.84	0.048	0.95			48. Forepersons: 2	0.0096	1.32
Level of education	Reference: Less than a High school diploma									51. Public sector clerical and service workers: 1	0.056	0.82
	High school diploma: 1	4.44041e-09	1.4	4.1e-10	1.25	1.2e-10	1.62			51. Public sector clerical and service workers: 2	3.3e-09	1.55
	High school diploma: 2	0.0426003	0.64	0.084	0.78	0.094	0.75			54. Corporate administrative workers: 1	0.99	1
	High school diploma: 3	0.0398331	1.57	0.1	1.26	0.068	1.35			54. Corporate administrative workers: 2	0.27	1.09
	High school diploma: 4	0.286793	1.03	8e-06	0.86	0.00079	0.92			55. Retail workers: 1	0.9	1.01
	Bachelor degree: 1	0	1.8	0	1.49	0	2.14			55. Retail workers: 2	0.54	1.05
	Bachelor degree: 2	0.0192538	0.57	0.00035	0.58	0.003	0.58			56. Service workers: 1	0.79	0.96
	Bachelor degree: 3	0.00447615	1.97	1.5e-05	1.93	2.5e-05	2.14			56. Service workers: 2	0.046	1.22
	Bachelor degree: 4	0.0004318	1.09	8.9e-16	0.77	0.00083	0.93			66. Unskilled manual workers: 1	0.69	1.06
	Master degree and doctoral students in healthcare: 1	0	2.62	0	1.62	0	3.13			66. Unskilled manual workers: 2	0.64	0.95
	Master degree and doctoral students in healthcare: 2	0.794684	1.09	0.0063	0.52	0.049	0.57			69. Agricultural workers: 1	0.83	1.06
	Master degree and doctoral students in healthcare: 3	0.608439	1.17	8.8e-05	2.52	0.00051	2.62			69. Agricultural workers: 2	0.47	0.87
	Master degree and doctoral students in healthcare: 4	0	1.48	1.4e-05	0.84	6.8e-05	1.13			Unemployed: 1	0.34	0.91
	Doctoral students outside healthcare: 1	0.144842	1.56	0.0021	1.47	0.036	2.35			Unemployed: 2	0.02	0.85
	Doctoral students outside healthcare: 2	0.750616	1.39	0.64	1.23	0.87	1.11			Students: 1	0.21	1.17
	Doctoral students outside healthcare: 3	0.780293	1.33	0.91	1.05	0.5	1.5			Students: 2	1.8e-10	1.77
	Doctoral students outside healthcare: 4	2.22045e-16	1.86	0.0042	0.77	1.4e-12	1.61			Retired: 1	0.75	0.96
PCS	Reference: 61. Skilled manual workers									Retired: 2	0	2.35
	10. Farmers: 1	0.212112	1.31	0.9	1.02	0.41	1.29
	10. Farmers: 2	0.64564	0.7	0.58	0.66	0.46	1.54
	10. Farmers: 3	0.805059	1.21	0.44	1.78	0.52	0.69
	10. Farmers: 4	0.797547	1.03	0.98	1	0.62	1.05
	21. Craft workers: 1	0.430077	0.88	0.24	1.14	0.53	1.15
	21. Craft workers: 2	0.424657	1.48	0.49	1.36	0.83	0.88
	21. Craft workers: 3	0.475655	0.71	0.66	0.82	0.85	1.11
	21. Craft workers: 4	0.818036	0.98	0.18	0.84	0.4	0.93
	22. Shopkeepers: 1	0.565735	1.1	0.15	1.18	0.082	1.45
	22. Shopkeepers: 2	0.444006	1.43	0.98	1.01	0.74	0.84
	22. Shopkeepers: 3	0.266838	0.6	0.95	1.03	0.78	0.86
	22. Shopkeepers: 4	0.0131708	1.22	0.16	1.17	0.033	1.19
	23. Buisness owners: 1	0.732128	0.88	0.53	1.14	0.044	3.49
	23. Buisness owners: 2	0.711692	1.49	0.41	1.88	0.95	0
	23. Buisness owners: 3	0.857258	0.83	0.65	0.71	0.95	74114.9
	23. Buisness owners: 4	0.00184732	1.46	0.00032	1.64	0.0045	1.38
	31. Liberal professions: 1	0.860964	0.97	0.97	1	0.045	1.65
	31. Liberal professions: 2	0.185694	0.36	0.83	1.1	0.77	1.16
	31. Liberal professions: 3	0.153937	3	0.74	1.15	0.87	0.92
	31. Liberal professions: 4	4.75204e-08	1.45	0.51	0.94	0.0034	1.21
	32. Public service executives and intellectual and artistic professions: 1	0.0549267	1.36	0.00088	1.33	0.092	1.46
	32. Public service executives and intellectual and artistic professions: 2	0.934548	0	0.18	0.55	0.51	1.35
	32. Public service executives and intellectual and artistic professions: 3	0.9331	768085	0.084	2.15	0.91	0.95
	32. Public service executives and intellectual and artistic professions: 4	2.80072e-06	1.31	0.87	0.99	4.7e-09	1.39
	36. Business executives: 1	0.21851	1.16	0.00017	1.32	0.094	1.32
	36. Business executives: 2	0.328666	0.66	1.32	0.77	0.41	1.36
	36. Business executives: 3	0.0882846	2.07	0.45	1.89	0.96	1.02
	36. Business executives: 4	0.000520301	1.19	0.07	1.17	6e-08	1.31
	41. Intermediate professions in education, health and the public service or similar: 1	0.0807898	1.22	0.007	1.21	0.59	1.08
	41. Intermediate professions in education, health and the public service or similar: 2	0.049568	0.37	0.08	0.53	0.27	0.63
	41. Intermediate professions in education, health and the public service or similar: 3	0.0178722	3.26	0.064	1.93	0.18	1.74
	41. Intermediate professions in education, health and the public service or similar: 4	0.000961699	1.19	0.016	0.83	0.0051	1.16
	46. Corporate intermediate administrative and commercial professions: 1	0.0217898	1.58	0.025	1.32	0.023	1.86
	46. Corporate intermediate administrative and commercial professions: 2	0.358882	0.49	0.53	0.67	0.22	0.28
	46. Corporate intermediate administrative and commercial professions: 3	0.227015	2.52	0.2	2.22	0.24	3.36
	46. Corporate intermediate administrative and commercial professions: 4	0.114275	0.88	0.12	0.84	0.018	1.2
	47. Technicians: 1	0.0515685	1.28	0.19	1.11	0.1	1.31
	47. Technicians: 2	0.0776152	0.37	0.54	1.24	0.65	1.2
	47. Technicians: 3	0.072751	2.76	0.62	0.84	0.56	0.8
	47. Technicians: 4	0.0247166	0.87	0.0017	0.75	0.86	1.01
	48. Forepersons: 1	0.924576	0.99	0.19	1.14	0.51	1.14
	48. Forepersons: 2	0.237983	0.41	0.69	1.18	0.96	0.97
	48. Forepersons: 3	0.215291	2.55	0.97	0.98	0.94	1.04
	48. Forepersons: 4	0.37414	1.06	0.57	0.94	0.32	1.07
	51. Public sector clerical and service workers: 1	0.243316	1.13	0.13	1.11	0.094	1.25
	51. Public sector clerical and service workers: 2	0.106669	0.51	0.57	0.84	0.29	0.68
	51. Public sector clerical and service workers: 3	0.059072	2.17	0.54	1.2	0.26	1.5
	51. Public sector clerical and service workers: 4	0.06371	1.1	0.053	0.86	0.12	1.08
	54. Corporate administrative workers: 1	0.156292	1.18	0.15	1.12	0.22	1.21
	54. Corporate administrative workers: 2	0.155873	0.51	0.15	0.57	0.77	0.89
	54. Corporate administrative workers: 3	0.156246	1.96	0.081	1.97	0.92	1.04
	54. Corporate administrative workers: 4	0.514034	0.96	0.034	0.83	0.57	0.97
	55. Retail workers: 1	0.904871	1.01	0.62	1.04	0.19	1.22
	55. Retail workers: 2	0.364546	0.68	0.32	1.38	0.67	1.17
	55. Retail workers: 3	0.365399	1.47	0.43	0.78	0.66	0.85
	55. Retail workers: 4	0.837133	1.01	0.57	1.05	1	1
	56. Service workers: 1	0.681025	0.94	0.92	1.01	0.086	1.38
	56. Service workers: 2	0.738004	0.85	0.92	0.96	0.49	0.72
	56. Service workers: 3	0.563331	1.33	0.66	1.18	0.52	1.35
	56. Service workers: 4	0.222555	1.09	0.47	0.93	0.74	1.02
	66. Unskilled manual workers: 1	0.99954	1	0.63	1.05	0.99	1
	66. Unskilled manual workers: 2	0.628921	0.78	0.43	0.67	0.38	0.61
	66. Unskilled manual workers: 3	0.726081	1.2	0.56	1.34	0.52	1.43
	66. Unskilled manual workers: 4	0.578795	1.05	0.92	1.01	0.78	0.98
	69. Agricultural workers: 1	0.174969	0.67	0.92	1.02	0.34	0.73
	69. Agricultural workers: 2	0.425772	1.86	0.75	0.71	0.5	1.7
	69. Agricultural workers: 3	0.627577	0.69	0.81	1.28	0.41	0.54
	69. Agricultural workers: 4	0.797335	1.04	0.18	1.34	0.32	1.16
	Unemployed: 1	0.113689	0.85	0.011	0.84	0.89	1.02
	Unemployed: 2	0.354099	0.7	0.87	0.95	0.19	0.6
	Unemployed: 3	0.413879	1.36	0.96	0.98	0.55	1.25
	Unemployed: 4	0.0818447	1.1	0.017	1.21	0.00025	1.23
	Students: 1	0.0597935	1.3	1.5e-05	1.47	0.0028	1.74
	Students: 2	0.579026	0.77	0.57	1.3	0.13	2.26
	Students: 3	0.147291	1.97	0.77	1.14	0.41	0.65
	Students: 4	1.46549e-14	1.67	0.49	0.93	2.7e-15	1.69
	Retired: 1	0.0102237	1.38	0.38	1.06	0.16	1.25
	Retired: 2	0.188539	0.54	0.67	0.88	0.59	0.82
	Retired: 3	0.0611503	2.42	0.32	1.36	0.39	1.35
	Retired: 4	4.84612e-12	1.43	0.88	0.99	3.4e-06	1.27
